# Supplementary material for: Dried Blood Spots and Plasma Separation Cards can Broaden Access to Molecular Testing for HBV, HCV and HIV
Source: Rev Med Virol. 2025 Aug 4;35(5):e70059. doi: 10.1002/rmv.70059 (PMC12322363; doi:10.1002/rmv.70059)
Supplement: Supplementary file 1 — Supporting Information S1 [file RMV-35-e70059-s001.xlsx]

## Sheet: DBS 1418
PMID	Title	Authors	Citation	First Author	Journal/Book	Publication Year	Create Date	PMCID	NIHMS ID	DOI	exclude reason	purpose	virus
171573	HBs-Ag-negative hepatitis in a hemodialysis unit: relation to Epstein-Barr virus	Corey L, Stamm WE, Feorino PM, Bryan JA, Weseley S, Gregg MB, Solangi K.	N Engl J Med. 1975 Dec 18;293(25):1273-8. doi: 10.1056/NEJM197512182932501.	Corey L	N Engl J Med	1975	1975-12-18			10.1056/NEJM197512182932501	not NAAT		HBV
1284931	A pilot study of dried blood spot testing for HIV antibody in neonates	Dadswell JV, Dowding B, Fletcher M, Pinney GJ, Sellwood J, Williams DL.	Commun Dis Rep CDR Rev. 1992 Oct 9;2(11):R126-7.	Dadswell JV	Commun Dis Rep CDR Rev	1992	1992-10-09				not NAAT		HIV
1284932	Performance assessment of neonatal dried blood spot testing for HIV antibody	Parry JV, Mortimer PP, Nicoll AG.	Commun Dis Rep CDR Rev. 1992 Oct 9;2(11):R128-30.	Parry JV	Commun Dis Rep CDR Rev	1992	1992-10-09				not NAAT		HIV
1401956	Factors influencing HIV-1 banding patterns in miniaturized western blot testing of dried blood spot specimens	Granade TC, Phillips SK, Bell CJ, Pau CP, Parekh B, Hannon WH, Gwinn M, Redus MA, Schochetman G, George JR.	J Immunol Methods. 1992 Oct 2;154(2):225-33. doi: 10.1016/0022-1759(92)90196-z.	Granade TC	J Immunol Methods	1992	1992-10-02			10.1016/0022-1759(92)90196-z	not NAAT		HIV
1452659	A novel polymerase chain reaction method for detection of human immunodeficiency virus in dried blood spots on filter paper	Yourno J, Conroy J.	J Clin Microbiol. 1992 Nov;30(11):2887-92. doi: 10.1128/jcm.30.11.2887-2892.1992.	Yourno J	J Clin Microbiol	1992	1992-11-01	PMC270547		10.1128/jcm.30.11.2887-2892.1992		diagnosis	HIV
1452682	Stability of dried blood spot specimens for detection of human immunodeficiency virus DNA by polymerase chain reaction	Cassol S, Salas T, Gill MJ, Montpetit M, Rudnik J, Sy CT, O'Shaughnessy MV.	J Clin Microbiol. 1992 Dec;30(12):3039-42. doi: 10.1128/jcm.30.12.3039-3042.1992.	Cassol S	J Clin Microbiol	1992	1992-12-01	PMC270585		10.1128/jcm.30.12.3039-3042.1992		diagnosis	HIV
1452720	Immunoglobulin G antibody capture enzyme-linked immunosorbent assay: a versatile assay for detection of anti-human immunodeficiency virus type 1 and 2 antibodies in body fluids	Thongcharoen P, Wasi C, Louisirirotchanakul S, Parry J, Connell J, Mortimer P.	J Clin Microbiol. 1992 Dec;30(12):3288-9. doi: 10.1128/jcm.30.12.3288-3289.1992.	Thongcharoen P	J Clin Microbiol	1992	1992-12-01	PMC270653		10.1128/jcm.30.12.3288-3289.1992	not NAAT		HIV
1500493	Direct detection of hepatitis B virus from dried blood spots by polymerase chain reaction amplification	Gupta BP, Jayasuryan N, Jameel S.	J Clin Microbiol. 1992 Aug;30(8):1913-6. doi: 10.1128/jcm.30.8.1913-1916.1992.	Gupta BP	J Clin Microbiol	1992	1992-08-01	PMC265415		10.1128/jcm.30.8.1913-1916.1992		diagnosis	HBV
1560348	HIV-1 serologic test results for one million newborn dried-blood specimens: assay performance and implications for screening	Gwinn M, Redus MA, Granade TC, Hannon WH, George JR.	J Acquir Immune Defic Syndr (1988). 1992;5(5):505-12.	Gwinn M	J Acquir Immune Defic Syndr (1988)	1992	1992-01-01				not NAAT		HIV
1572419	Seroepidemiological survey of hepatitis B infection in a cohort of military recruits in Barcelona, Spain	Taberner JL, Bruguera M, Rodriguez MC, Mayor A, Batalla J.	Eur J Epidemiol. 1992 Jan;8(1):117-9. doi: 10.1007/BF03334984.	Taberner JL	Eur J Epidemiol	1992	1992-01-01			10.1007/BF03334984	not NAAT		HBV
1675707	Prevalence of maternal HIV-1 infection in Thames regions: results from anonymous unlinked neonatal testing	Ades AE, Parker S, Berry T, Holland FJ, Davison CF, Cubitt D, Hjelm M, Wilcox AH, Hudson CN, Briggs M, et al.	Lancet. 1991 Jun 29;337(8757):1562-5. doi: 10.1016/0140-6736(91)93260-g.	Ades AE	Lancet	1991	1991-06-29			10.1016/0140-6736(91)93260-g	not NAAT		HIV
1675708	Prevalence of maternal HIV infection in Scotland based on unlinked anonymous testing of newborn babies	Tappin DM, Girdwood RW, Follett EA, Kennedy R, Brown AJ, Cockburn F.	Lancet. 1991 Jun 29;337(8757):1565-7. doi: 10.1016/0140-6736(91)93261-7.	Tappin DM	Lancet	1991	1991-06-29			10.1016/0140-6736(91)93261-7	not NAAT		HIV
1732502	Diagnosis of vertical HIV-1 transmission using the polymerase chain reaction and dried blood spot specimens	Cassol SA, Lapointe N, Salas T, Hankins C, Arella M, Fauvel M, Delage G, Boucher M, Samson J, Charest J, et al.	J Acquir Immune Defic Syndr (1988). 1992;5(2):113-9.	Cassol SA	J Acquir Immune Defic Syndr (1988)	1992	1992-01-01					diagnosis	HIV
1739158	Distribution of HIV type 1 infection in childbearing women in California	Capell FJ, Vugia DJ, Mordaunt VL, Marelich WD, Ascher MS, Trachtenberg AI, Cunningham GC, Arnon SS, Kizer KW.	Am J Public Health. 1992 Feb;82(2):254-6. doi: 10.2105/ajph.82.2.254.	Capell FJ	Am J Public Health	1992	1992-02-01	PMC1694290		10.2105/ajph.82.2.254	not NAAT		HIV
1890166	Use of dried blood spot specimens in the detection of human immunodeficiency virus type 1 by the polymerase chain reaction	Cassol S, Salas T, Arella M, Neumann P, Schechter MT, O'Shaughnessy M.	J Clin Microbiol. 1991 Apr;29(4):667-71. doi: 10.1128/jcm.29.4.667-671.1991.	Cassol S	J Clin Microbiol	1991	1991-04-01	PMC269850		10.1128/jcm.29.4.667-671.1991		diagnosis	HIV
1968537	Prevalence of maternal HIV infection based on unlinked anonymous testing of newborn babies	Peckham CS, Tedder RS, Briggs M, Ades AE, Hjelm M, Wilcox AH, Parra-Mejia N, O'Connor C.	Lancet. 1990 Mar 3;335(8688):516-9. doi: 10.1016/0140-6736(90)90746-r.	Peckham CS	Lancet	1990	1990-03-03			10.1016/0140-6736(90)90746-r	not NAAT		HIV
2002571	Prevalence of HIV infection in childbearing women in the United States. Surveillance using newborn blood samples	Gwinn M, Pappaioanou M, George JR, Hannon WH, Wasser SC, Redus MA, Hoff R, Grady GF, Willoughby A, Novello AC, et al.	JAMA. 1991 Apr 3;265(13):1704-8.	Gwinn M	JAMA	1991	1991-04-03				not NAAT		HIV
2010625	Comparison of saliva and blood for human immunodeficiency virus prevalence testing	Major CJ, Read SE, Coates RA, Francis A, McLaughlin BJ, Millson M, Shepherd F, Fanning M, Calzavara L, MacFadden D, et al.	J Infect Dis. 1991 Apr;163(4):699-702. doi: 10.1093/infdis/163.4.699.	Major CJ	J Infect Dis	1991	1991-04-01			10.1093/infdis/163.4.699	not NAAT		HIV
2049948	HIV seroprevalence among childbearing women in Connecticut	Checko PJ, Abshire JP, Roach AI, Markowski M, Backman L.	Conn Med. 1991 Jan;55(1):9-14.	Checko PJ	Conn Med	1991	1991-01-01				not NAAT		HIV
2108460	HIV seroprevalence surveys of childbearing women--objectives, methods, and uses of the data	Pappaioanou M, George JR, Hannon WH, Gwinn M, Dondero TJ Jr, Grady GF, Hoff R, Willoughby AD, Wright A, Novello AC, et al.	Public Health Rep. 1990 Mar-Apr;105(2):147-52.	Pappaioanou M	Public Health Rep	1990	1990-03-01	PMC1580058			not NAAT		HIV
2136199	HIV-1 among childbearing women and newborns in Wisconsin	Hoxie NJ, Vergeront JM, Pfister JR, Hoffman G, Markwardt PA, Davis JP.	Wis Med J. 1990 Nov;89(11):627-31.	Hoxie NJ	Wis Med J	1990	1990-11-01				not NAAT		HIV
2334145	Evaluation of the sensitivity of microfilter paper assays in an anthropological study: results of samples from Cameroon and Tanzania	Aebischer ML, Martorana MC, Costa F, Battaggia C, Madera A, Destito D, Machera F, Bailly C, Angeloni P.	Anthropol Anz. 1990 Mar;48(1):15-23.	Aebischer ML	Anthropol Anz	1990	1990-03-01				not HxV		na
2506904	Effect of heat on extracted HIV viral infectivity and antibody activity using the filter paper technique of blood sampling	Evengård B, Ehrnst A, von Sydow M, Pehrson PO, Lundbergh P, Linder E.	AIDS. 1989 Sep;3(9):591-5. doi: 10.1097/00002030-198909000-00006.	Evengård B	AIDS	1989	1989-09-01			10.1097/00002030-198909000-00006	not NAAT		HIV
2516712	[Practical approaches for surgical procedures in congenital factor VII deficiency]	Saint-Raymond S, Greffe B, Carré J, Pujante C, Goguel A.	Ann Fr Anesth Reanim. 1989;8(5):518-21. doi: 10.1016/s0750-7658(89)80018-8.	Saint-Raymond S	Ann Fr Anesth Reanim	1989	1989-01-01			10.1016/s0750-7658(89)80018-8	not HxV		na
2643661	A quality assurance program for human immunodeficiency virus seropositivity screening of dried-blood spot specimens	Hannon WH, Lewis DS, Jones WK, Powell MK.	Infect Control Hosp Epidemiol. 1989 Jan;10(1):8-13. doi: 10.1086/645908.	Hannon WH	Infect Control Hosp Epidemiol	1989	1989-01-01			10.1086/645908	not NAAT		HIV
2988353	Prevalence of serological hepatitis A and B markers in a rural area of northern Zaire	Werner GT, Frösner GG, Fresenius K.	Am J Trop Med Hyg. 1985 May;34(3):620-4. doi: 10.4269/ajtmh.1985.34.620.	Werner GT	Am J Trop Med Hyg	1985	1985-05-01			10.4269/ajtmh.1985.34.620	not NAAT		HAV, HBV
3171134	A quality assurance program for human immunodeficiency virus seropositivity screening of dried-blood spot specimens	Hannon WH, Lewis DS, Powell MK.	Infect Control Hosp Epidemiol. 1988 Aug;9(8):361. doi: 10.1086/645884.	Hannon WH	Infect Control Hosp Epidemiol	1988	1988-08-01			10.1086/645884	not NAAT		HIV
3265811	Serological survey of hepatitis B in northern Rwanda	Gascon J, Bruguera M, Corachan M, Mayor A, Sanchez Tapias JM, Rodes J.	Trop Geogr Med. 1988 Oct;40(4):293-7.	Gascon J	Trop Geogr Med	1988	1988-10-01				not NAAT		HBV
3420970	Testing for AIDS on samples of dried blood prepared on filter papers	Arya SC.	Vaccine. 1988 Jun;6(3):210. doi: 10.1016/0264-410x(88)90210-1.	Arya SC	Vaccine	1988	1988-06-01			10.1016/0264-410x(88)90210-1	not NAAT		HIV
3470393	Detecting antibodies to human immunodeficiency virus in dried blood on filter papers	Farzadegan H, Quinn T, Polk BF.	J Infect Dis. 1987 May;155(5):1073-4. doi: 10.1093/infdis/155.5.1073.	Farzadegan H	J Infect Dis	1987	1987-05-01			10.1093/infdis/155.5.1073	not NAAT		HIV
6110976	Persistence of hepatitis B virus antigens in dried blood	Zachoval R, Frösner G, Deinhardt F, Höss D.	Lancet. 1981 Apr 4;1(8223):778. doi: 10.1016/s0140-6736(81)92649-0.	Zachoval R	Lancet	1981	1981-04-04			10.1016/s0140-6736(81)92649-0	not NAAT		HBV
6285240	[Hepatitis A antibodies in young women in Lower Saxony. Results of a serologic study on dried blood samples from the neonatal screening program for inborn errors of metabolism]	Sander J, Niehaus C.	Offentl Gesundheitswes. 1982 Apr;44(4):235-6.	Sander J	Offentl Gesundheitswes	1982	1982-04-01				not NAAT		HAV
6482880	[Immunoreactive trypsin in the serum of normal children and children with gastrointestinal diseases]	Dockter G, Steyns M, Biro G, Sitzmann FC.	Monatsschr Kinderheilkd. 1984 Aug;132(8):589-93.	Dockter G	Monatsschr Kinderheilkd	1984	1984-08-01				not NAAT		na
7263909	Hepatitis B virus markers on dried blood spots. A new tool for epidemiological research	Villa E, Cartolari R, Bellentani S, Rivasi P, Casolo G, Manenti F.	J Clin Pathol. 1981 Jul;34(7):809-12. doi: 10.1136/jcp.34.7.809.	Villa E	J Clin Pathol	1981	1981-07-01	PMC493829		10.1136/jcp.34.7.809	not NAAT		HBV
7558545	An investigation assessing the fraction of human immunodeficiency virus infection attributable to ethnic group variations in risk	Swan AV, Nicoll A, McGarrigle C, Noone A, Gill ON.	Int J Epidemiol. 1995;24 Suppl 1:S15-20. doi: 10.1093/ije/24.supplement_1.s15.	Swan AV	Int J Epidemiol	1995	1995-01-01			10.1093/ije/24.supplement_1.s15	not NAAT		HIV
7689016	Unlinked anonymous monitoring of HIV prevalence in England and Wales: 1990-92		Commun Dis Rep CDR Rev. 1993 Jan 1;3(1):R1-11.		Commun Dis Rep CDR Rev	1993	1993-01-01				not NAAT		HIV
7833556	Application of the polymerase chain reaction for the detection of HIV in specimens from newborn screening programs	Comeau AM.	Acta Paediatr Suppl. 1994 Aug;400:29-30. doi: 10.1111/j.1651-2227.1994.tb13330.x.	Comeau AM	Acta Paediatr Suppl	1994	1994-08-01			10.1111/j.1651-2227.1994.tb13330.x		diagnosis	HIV
7852549	Rapid screening for early detection of mother-to-child transmission of human immunodeficiency virus type 1	Cassol S, Butcher A, Kinard S, Spadoro J, Sy T, Lapointe N, Read S, Gomez P, Fauvel M, Major C, et al.	J Clin Microbiol. 1994 Nov;32(11):2641-5. doi: 10.1128/jcm.32.11.2641-2645.1994.	Cassol S	J Clin Microbiol	1994	1994-11-01	PMC264135		10.1128/jcm.32.11.2641-2645.1994		diagnosis	HIV
7852588	Detection of human immunodeficiency virus type 1 (HIV-1) in heel prick blood on filter paper from children born to HIV-1-seropositive mothers	Nyambi PN, Fransen K, De Beenhouwer H, Chomba EN, Temmerman M, Ndinya-Achola JO, Piot P, van der Groen G.	J Clin Microbiol. 1994 Nov;32(11):2858-60. doi: 10.1128/jcm.32.11.2858-2860.1994.	Nyambi PN	J Clin Microbiol	1994	1994-11-01	PMC264176		10.1128/jcm.32.11.2858-2860.1994		diagnosis	HIV
8278235	Update: new guidelines for the treatment of infants with sickle cell disease. Agency for Health Care Policy and Research	Selekman J.	Pediatr Nurs. 1993 Nov-Dec;19(6):600-5.	Selekman J	Pediatr Nurs	1993	1993-11-01				not HxV		na
8345421	Identifying human immunodeficiency virus infection at birth: application of polymerase chain reaction to Guthrie cards	Comeau AM, Hsu HW, Schwerzler M, Mushinsky G, Walter E, Hofman L, Grady GF.	J Pediatr. 1993 Aug;123(2):252-8. doi: 10.1016/s0022-3476(05)81697-x.	Comeau AM	J Pediatr	1993	1993-08-01			10.1016/s0022-3476(05)81697-x		diagnosis	HIV
8451620	Prevalence of maternal HIV infection in Scotland based on unlinked anonymous testing of newborn babies. Update	Tappin DM, Girdwood RW, Follett EA, Kennedy R, Brown AJ, Cockburn F.	Scott Med J. 1993 Feb;38(1):16-7. doi: 10.1177/003693309303800106.	Tappin DM	Scott Med J	1993	1993-02-01			10.1177/003693309303800106	not NAAT		HIV
8537486	Use of dried blood spots for the detection and confirmation of HTLV-I specific antibodies for epidemiological purposes	Parker SP, Taylor MB, Ades AE, Cubitt WD, Peckham C.	J Clin Pathol. 1995 Oct;48(10):904-7. doi: 10.1136/jcp.48.10.904.	Parker SP	J Clin Pathol	1995	1995-10-01	PMC502943		10.1136/jcp.48.10.904	not NAAT		HTLV-1
8624763	Temporal and geographical trends of anti-HIV-1 antibodies screening among newborns in Italy, 1990-1993. Italian Collaborative Study Group for HIV Prevalence in Newborns	Ippolito G, Stegagno M, Girardi E, Costa F, Ravà L, Aebischer ML, Guzzanti E.	J Acquir Immune Defic Syndr Hum Retrovirol. 1996 May 1;12(1):63-8. doi: 10.1097/00042560-199605010-00009.	Ippolito G	J Acquir Immune Defic Syndr Hum Retrovirol	1996	1996-05-01			10.1097/00042560-199605010-00009	not NAAT		HIV
8636699	Use of polymerase chain reaction and quantitative antibody tests in children born to human immunodeficiency virus-1-infected mothers	Newell ML, Loveday C, Dunn D, Kaye S, Tedder R, Peckham C, De Maria A, Giaquinto C, Omeñaca F, Canosa C, et al.	J Med Virol. 1995 Dec;47(4):330-5. doi: 10.1002/jmv.1890470407.	Newell ML	J Med Virol	1995	1995-12-01			10.1002/jmv.1890470407		diagnosis	HIV
8642957	Perinatal intervention trial in Africa: effect of a birth canal cleansing intervention to prevent HIV transmission	Biggar RJ, Miotti PG, Taha TE, Mtimavalye L, Broadhead R, Justesen A, Yellin F, Liomba G, Miley W, Waters D, Chiphangwi JD, Goedert JJ.	Lancet. 1996 Jun 15;347(9016):1647-50. doi: 10.1016/s0140-6736(96)91486-5.	Biggar RJ	Lancet	1996	1996-06-15			10.1016/s0140-6736(96)91486-5		diagnosis	HIV
8733889	Guidelines for the retention, storage, and use of residual dried blood spot samples after newborn screening analysis: statement of the Council of Regional Networks for Genetic Services	Therrell BL, Hannon WH, Pass KA, Lorey F, Brokopp C, Eckman J, Glass M, Heidenreich R, Kinney S, Kling S, Landenburger G, Meaney FJ, McCabe ER, Panny S, Schwartz M, Shapira E.	Biochem Mol Med. 1996 Apr;57(2):116-24. doi: 10.1006/bmme.1996.0017.	Therrell BL	Biochem Mol Med	1996	1996-04-01			10.1006/bmme.1996.0017	not HxV		na
8757570	Early detection of human immunodeficiency virus on dried blood spot specimens: sensitivity across serial specimens. Women and Infants Transmission Study Group	Comeau AM, Pitt J, Hillyer GV, Landesman S, Bremer J, Chang BH, Lew J, Moye J, Grady GF, McIntosh K.	J Pediatr. 1996 Jul;129(1):111-8. doi: 10.1016/s0022-3476(96)70197-x.	Comeau AM	J Pediatr	1996	1996-07-01			10.1016/s0022-3476(96)70197-x		diagnosis	HIV
8760966	Impact of incomplete coverage of neonatal dried blood spot screening on estimating HIV-1 seroprevalence	Hutchinson EJ, Streetly A, Grant C, Pollitt R, Eldridge P, Nicoll A.	Epidemiol Infect. 1996 Aug;117(1):173-7. doi: 10.1017/s095026880000128x.	Hutchinson EJ	Epidemiol Infect	1996	1996-08-01	PMC2271670		10.1017/s095026880000128x	not NAAT		HIV
8794319	A host factor that binds near the termini of hepatitis B virus pregenomic RNA	Perri S, Ganem D.	J Virol. 1996 Oct;70(10):6803-9. doi: 10.1128/JVI.70.10.6803-6809.1996.	Perri S	J Virol	1996	1996-10-01	PMC190725		10.1128/JVI.70.10.6803-6809.1996	not relevant		HBV
8870632	Seroepidemiology of HTLV-I in relation to that of HIV-1 in the Gauteng region, South Africa, using dried blood spots on filter papers	Taylor MB, Parker SP, Crewe-Brown HH, McIntyre J, Cubitt WD.	Epidemiol Infect. 1996 Oct;117(2):343-8. doi: 10.1017/s0950268800001527.	Taylor MB	Epidemiol Infect	1996	1996-10-01	PMC2271693		10.1017/s0950268800001527	not NAAT		HIV
8893051	Detection of HIV type 1 env subtypes A, B, C, and E in Asia using dried blood spots: a new surveillance tool for molecular epidemiology	Cassol S, Weniger BG, Babu PG, Salminen MO, Zheng X, Htoon MT, Delaney A, O'Shaughnessy M, Ou CY.	AIDS Res Hum Retroviruses. 1996 Oct 10;12(15):1435-41. doi: 10.1089/aid.1996.12.1435.	Cassol S	AIDS Res Hum Retroviruses	1996	1996-10-10			10.1089/aid.1996.12.1435		sequencing	HIV
9040855	Dried blood spots collected on filter paper: an international resource for the diagnosis and genetic characterization of human immunodeficiency virus type-1	Cassol SA, Read S, Weniger BG, Gomez P, Lapointe N, Ou CY, Babu PG.	Mem Inst Oswaldo Cruz. 1996 May-Jun;91(3):351-8. doi: 10.1590/s0074-02761996000300019.	Cassol SA	Mem Inst Oswaldo Cruz	1996	1996-05-01			10.1590/s0074-02761996000300019		diagnosis, sequencing	HIV
9111480	Blood collection on filter paper: a practical approach to sample collection for studies of perinatal HIV transmission	Biggar RJ, Miley W, Miotti P, Taha TE, Butcher A, Spadoro J, Waters D.	J Acquir Immune Defic Syndr Hum Retrovirol. 1997 Apr 1;14(4):368-73. doi: 10.1097/00042560-199704010-00010.	Biggar RJ	J Acquir Immune Defic Syndr Hum Retrovirol	1997	1997-04-01			10.1097/00042560-199704010-00010		diagnosis	HIV
9129596	Detection of antibodies against hepatitis A in blood spots dried on filter paper. Is this a reliable method for epidemiological studies?	Gil A, González A, Dal-Ré R, Dominguez V, Astasio P, Aguilar L.	Epidemiol Infect. 1997 Apr;118(2):189-91. doi: 10.1017/s0950268896007297.	Gil A	Epidemiol Infect	1997	1997-04-01	PMC2808775		10.1017/s0950268896007297	not NAAT		HAV
9240862	Anonymous testing of newborn infants for HIV antibodies as a basis for estimating prevalence of HIV in childbearing women: the 1991-1994 study in Spain	Canosa CA, Grady GF, Cabello ML, Comeau AM, Schwerzler ME, Contreras MT, Fraga JM, Gomez de los Terreros I, Pena J.	Acta Paediatr Suppl. 1997 Jun;421:67-71. doi: 10.1111/j.1651-2227.1997.tb18324.x.	Canosa CA	Acta Paediatr Suppl	1997	1997-06-01			10.1111/j.1651-2227.1997.tb18324.x	not NAAT		HIV
9292592	Home collection kits for HIV testing: evaluation of three strategies for dealing with insufficient dried blood specimens	Tao G, Kassler WJ, Branson BM, Peterman TA.	J Acquir Immune Defic Syndr Hum Retrovirol. 1997 Aug 1;15(4):312-7. doi: 10.1097/00042560-199708010-00011.	Tao G	J Acquir Immune Defic Syndr Hum Retrovirol	1997	1997-08-01			10.1097/00042560-199708010-00011	not NAAT		HIV
9343201	Effects of mutations within and adjacent to the terminal repeats of hepatitis B virus pregenomic RNA on viral DNA synthesis	Perri S, Ganem D.	J Virol. 1997 Nov;71(11):8448-55. doi: 10.1128/JVI.71.11.8448-8455.1997.	Perri S	J Virol	1997	1997-10-29	PMC192307		10.1128/JVI.71.11.8448-8455.1997	not relevant		HBV
9370901	Impact of HIV on mortality from acute lower respiratory tract infection in rural Zambia	Smyth A, Tong CY, Carty H, Hart CA.	Arch Dis Child. 1997 Sep;77(3):227-30. doi: 10.1136/adc.77.3.227.	Smyth A	Arch Dis Child	1997	1997-11-26	PMC1717302		10.1136/adc.77.3.227		diagnosis	HIV
9389410	A method for the detection and confirmation of antibodies to hepatitis C virus in dried blood spots	Parker SP, Cubitt WD, Ades AE.	J Virol Methods. 1997 Nov;68(2):199-205. doi: 10.1016/s0166-0934(97)00127-4.	Parker SP	J Virol Methods	1997	1997-12-06			10.1016/s0166-0934(97)00127-4	not NAAT		HCV
9474025	Radioimmunoassay for monitoring zidovudine in dried blood spot specimens	Mei JV, Hannon WH, Dobbs TL, Bell CJ, Spruill C, Gwinn M.	Clin Chem. 1998 Feb;44(2):281-6.	Mei JV	Clin Chem	1998	1998-02-25				TDM		HIV
9480036	[Could saliva be used to detect HIV seroconversion?]	Sangaré KA, Koffi AR, Coulibaly IM, Doulourou C.	Sante. 1997 Sep-Oct;7(5):303-7.	Sangaré KA	Sante	1997	1998-02-28				not NAAT		HIV
9487445	Prevalence of the human immunodeficiency virus among patients with tuberculosis in Sierra Leone, established from dried blood spots on filter paper	Boillot F, Peeters M, Kosia A, Delaporte E.	Int J Tuberc Lung Dis. 1997 Dec;1(6):493-7.	Boillot F	Int J Tuberc Lung Dis	1997	1998-03-06				not NAAT		HIV
9541901	[Prevalence of maternal HIV infection in Catalonia (1994): results of non-related anonymous neonatal screening. VIHNADO Group]	Vall Mayans M, Maya A, Matas L, Casabona J.	Med Clin (Barc). 1998 Feb 7;110(4):128-31.	Vall Mayans M	Med Clin (Barc)	1998	1998-07-04				not NAAT		HIV
9631145	The incidence and prevalence of HIV infection among childbearing women living in Edinburgh city, 1982-1995	Johnstone F, Goldberg D, Tappin D, Mathie L, Cameron S, Brown A, Burns S, Hamilton B, Codere G, Girdwood RW.	AIDS. 1998 May 28;12(8):911-8. doi: 10.1097/00002030-199808000-00014.	Johnstone F	AIDS	1998	1998-06-19			10.1097/00002030-199808000-00014	not NAAT		HIV
9634304	HIV infection among family planning clinic attenders in Glasgow: why prevalence has remained low in this general population group	Goldberg D, Carr S, Cameron S, Codere G.	Sex Transm Infect. 1998 Feb;74(1):50-3. doi: 10.1136/sti.74.1.50.	Goldberg D	Sex Transm Infect	1998	1998-06-20	PMC1758077		10.1136/sti.74.1.50	not NAAT		HIV
9758127	Socioeconomic geographical links to human immunodeficiency virus seroprevalence among childbearing women in Montreal, 1989-1993	Hankins C, Tran T, Hum L, Laberge C, Lapointe N, Lepine D, Montpetit M, O'Shaughnessy MV.	Int J Epidemiol. 1998 Aug;27(4):691-7. doi: 10.1093/ije/27.4.691.	Hankins C	Int J Epidemiol	1998	1998-10-03			10.1093/ije/27.4.691	not NAAT		HIV
9764267	Anonymous unlinked testing as a sentinel approach: experience in Germany	Siedler A, Hamouda O, Schwartländer B.	J Epidemiol Community Health. 1998 Apr;52 Suppl 1:25S-27S.	Siedler A	J Epidemiol Community Health	1998	1998-10-09				not NAAT		HIV
9825790	Maternal antibody to hepatitis B core antigen detected in dried neonatal blood spot samples	Tappin DM, Greer K, Cameron S, Kennedy R, Brown AJ, Girdwood RW.	Epidemiol Infect. 1998 Oct;121(2):387-90. doi: 10.1017/s0950268898001393.	Tappin DM	Epidemiol Infect	1998	1998-11-24	PMC2809536		10.1017/s0950268898001393	not NAAT		HBV
9873266	Detection of HIV-1 infection in dried blood spots from a 12-year-old ABO bedside test card	Strobel E, Emminger C, Mayer G, Eberle J, Gürtler L.	Vox Sang. 1998;75(4):303-5.	Strobel E	Vox Sang	1998	1999-01-05				case report		HIV
9889216	Rapid method for screening dried blood samples on filter paper for human immunodeficiency virus type 1 DNA	Panteleeff DD, John G, Nduati R, Mbori-Ngacha D, Richardson B, Kreiss J, Overbaugh J.	J Clin Microbiol. 1999 Feb;37(2):350-3. doi: 10.1128/JCM.37.2.350-353.1999.	Panteleeff DD	J Clin Microbiol	1999	1999-01-16	PMC84304		10.1128/JCM.37.2.350-353.1999		diagnosis	HIV
9986860	Application of dried blood spot specimens for serologic subtyping of human immunodeficiency virus type 1 in Thailand	Chanbancherd P, Brown AE, Trichavaroj R, Tienamporn P, Puthakird P, Limpairojn N, VanCott TC, de Souza MS.	J Clin Microbiol. 1999 Mar;37(3):804-6. doi: 10.1128/JCM.37.3.804-806.1999.	Chanbancherd P	J Clin Microbiol	1999	1999-02-13	PMC84563		10.1128/JCM.37.3.804-806.1999	not NAAT		HIV
10325381	Detection of antibodies to hepatitis C virus in dried blood spot samples from mothers and their offspring in Lahore, Pakistan	Parker SP, Khan HI, Cubitt WD.	J Clin Microbiol. 1999 Jun;37(6):2061-3. doi: 10.1128/JCM.37.6.2061-2063.1999.	Parker SP	J Clin Microbiol	1999	1999-05-15	PMC85032		10.1128/JCM.37.6.2061-2063.1999	not NAAT		HCV
10349424	[The determination of antibodies to the human immunodeficiency virus type 1 (HIV-1) in samples of dried blood on filter paper]	Pérez Guevara MT, Rolo Gómez FM, Nibot Sánchez C, Cruz Sui O, Rodríguez O.	Rev Cubana Med Trop. 1998;50(2):93-5.	Pérez Guevara MT	Rev Cubana Med Trop	1998	1999-06-01				not NAAT		HIV
10349449	[The serological diagnosis of HIV-1 in samples of dried blood on filter paper by the HIV-1 DAVIH Dot system]	Sánchez RG, Pérez Guevara MT, Lubián Caballero AL, Díaz Torres H, Montano Tamayo L.	Rev Cubana Med Trop. 1998;50(3):221-2.	Sánchez RG	Rev Cubana Med Trop	1998	1999-06-01				not NAAT		HIV
10558939	Virus levels in untreated African infants infected with human immunodeficiency virus type 1	Biggar RJ, Janes M, Pilon R, Miotti P, Taha TE, Broadhead R, Mtimivalye L, Kumwenda N, Cassol S.	J Infect Dis. 1999 Dec;180(6):1838-43. doi: 10.1086/315122.	Biggar RJ	J Infect Dis	1999	1999-11-24			10.1086/315122		viral load	HIV
10607263	Hepatitis C antibody detection in dried blood spots	McCarron B, Fox R, Wilson K, Cameron S, McMenamin J, McGregor G, Pithie A, Goldberg D.	J Viral Hepat. 1999 Nov;6(6):453-6. doi: 10.1046/j.1365-2893.1999.00197.x.	McCarron B	J Viral Hepat	1999	1999-12-22			10.1046/j.1365-2893.1999.00197.x	not NAAT		HCV
10930386	Covert transmission of hepatitis C virus during bloody fisticuffs	Bourlière M, Halfon P, Quentin Y, David P, Mengotti C, Portal I, Khiri H, Benali S, Perrier H, Boustière C, Jullien M, Lambot G.	Gastroenterology. 2000 Aug;119(2):507-11. doi: 10.1053/gast.2000.9303.	Bourlière M	Gastroenterology	2000	36748			10.1053/gast.2000.9303	case report		HCV
10985320	Home collection for frequent HIV testing: acceptability of oral fluids, dried blood spots and telephone results. HIV Early Detection Study Group	Spielberg F, Critchlow C, Vittinghoff E, Coletti AS, Sheppard H, Mayer KH, Metzgerg D, Judson FN, Buchbinder S, Chesney M, Gross M.	AIDS. 2000 Aug 18;14(12):1819-28. doi: 10.1097/00002030-200008180-00018.	Spielberg F	AIDS	2000	2000-09-14			10.1097/00002030-200008180-00018		diagnosis	HIV
11018848	Thyroid stimulating hormone levels in cord blood are not influenced by non-thyroidal mothers' diseases	Ward LS, Kunii IS, de Barros Maciel RM.	Sao Paulo Med J. 2000 Sep 7;118(5):144-7. doi: 10.1590/s1516-31802000000500006.	Ward LS	Sao Paulo Med J	2000	2000-10-06			10.1590/s1516-31802000000500006	not NAAT		na
11136743	Simple, sensitive, and specific detection of human immunodeficiency virus type 1 subtype B DNA in dried blood samples for diagnosis in infants in the field	Beck IA, Drennan KD, Melvin AJ, Mohan KM, Herz AM, Alarcón J, Piscoya J, Velázquez C, Frenkel LM.	J Clin Microbiol. 2001 Jan;39(1):29-33. doi: 10.1128/JCM.39.1.29-33.2001.	Beck IA	J Clin Microbiol	2001	2001-01-04	PMC87674		10.1128/JCM.39.1.29-33.2001		diagnosis	HIV
11231873	A rural HIV epidemic in Zimbabwe? Findings from a population-based survey	Gregson S, Mason PR, Garnett GP, Zhuwau T, Nyamukapa CA, Anderson RM, Chandiwana SK.	Int J STD AIDS. 2001 Mar;12(3):189-96. doi: 10.1258/0956462011917009.	Gregson S	Int J STD AIDS	2001	2001-03-07			10.1258/0956462011917009	not NAAT		HIV
11365120	Medical advances with international impact	James JS.	AIDS Treat News. 1998 Mar 6;(No 290):5-7.	James JS	AIDS Treat News	1998	2001-05-22				no data		HIV
11400768	HIV antibody measurement of dried blood sample and its application to sero-prevalence surveillance in pregnant woman	Fukushi M, Honma K, Oda H, Fujita K, Goto S, Fujimoto S.	Southeast Asian J Trop Med Public Health. 1999;30 Suppl 2:191-2.	Fukushi M	Southeast Asian J Trop Med Public Health	1999	2001-06-13				not NAAT		HIV
11408105	Simultaneous measurement of antibodies to three HIV-1 antigens in newborn dried blood-spot specimens using a multiplexed microsphere-based immunoassay	Bellisario R, Colinas RJ, Pass KA.	Early Hum Dev. 2001 Aug;64(1):21-5. doi: 10.1016/s0378-3782(01)00167-0.	Bellisario R	Early Hum Dev	2001	2001-06-16			10.1016/s0378-3782(01)00167-0	not NAAT		HIV
11527812	Chemokine receptor CCR5 Delta 32 genetic analysis using multiple specimen types and the NucliSens Basic Kit	Tetali S, Lee EM, Kaplan MH, Romano JW, Ginocchio CC.	Clin Diagn Lab Immunol. 2001 Sep;8(5):965-71. doi: 10.1128/CDLI.8.5.965-971.2001.	Tetali S	Clin Diagn Lab Immunol	2001	2001-08-31	PMC96180		10.1128/CDLI.8.5.965-971.2001	not HxV		na
11802926	Dried blood spots (DBS): a valuable tool for HIV surveillance in developing/tropical countries	Solomon SS, Solomon S, Rodriguez II, McGarvey ST, Ganesh AK, Thyagarajan SP, Mahajan AP, Mayer KH.	Int J STD AIDS. 2002 Jan;13(1):25-8. doi: 10.1258/0956462021924578.	Solomon SS	Int J STD AIDS	2002	2002-01-23			10.1258/0956462021924578	not NAAT		HIV
11991022	HIV testing using dried blood spots	Phili R, Vardas E.	Trop Doct. 2002 Jan;32(1):30. doi: 10.1177/004947550203200114.	Phili R	Trop Doct	2002	2002-05-07			10.1177/004947550203200114	no data		HIV
12004552	Infection-control basics. A common sense review for EMS personnel	West K.	JEMS. 2002 May;27(5):115-8, 120, 122-5.	West K	JEMS	2002	2002-05-15				not HxV		na
12146571	Various applications of direct PCR using blood samples	Nishimura N, Nakayama T, Tonoike H, Kojima K, Shirasaki Y, Kondoh K, Yamada T.	Clin Lab. 2002;48(7-8):377-84.	Nishimura N	Clin Lab	2002	2002-07-31				no data		HBV
12202607	Simple and reliable method for detection and genotyping of hepatitis C virus RNA in dried blood spots stored at room temperature	Solmone M, Girardi E, Costa F, Pucillo L, Ippolito G, Capobianchi MR.	J Clin Microbiol. 2002 Sep;40(9):3512-4. doi: 10.1128/JCM.40.9.3512-3514.2002.	Solmone M	J Clin Microbiol	2002	2002-08-31	PMC130818		10.1128/JCM.40.9.3512-3514.2002		diagnosis, sequencing	HCV
12241784	Prevalence, incidence, and mother-to-child transmission of HIV-1 in rural South Africa	Rollins NC, Dedicoat M, Danaviah S, Page T, Bishop K, Kleinschmidt I, Coovadia HM, Cassol SA; Child Health Group.	Lancet. 2002 Aug 3;360(9330):389. doi: 10.1016/s0140-6736(02)09599-5.	Rollins NC	Lancet	2002	2002-09-21			10.1016/s0140-6736(02)09599-5		diagnosis	HIV
12526337	[Detection of proviral gene of human immunodeficiency virus type 1 from dried blood spots]	Wang B, Lu X, Lu Y.	Zhonghua Shi Yan He Lin Chuang Bing Du Xue Za Zhi. 1998 Sep;12(3):281-4.	Wang B	Zhonghua Shi Yan He Lin Chuang Bing Du Xue Za Zhi	1998	2003-01-16					diagnosis	HIV
12539626	[Buccal swab: a convenient source of DNA for analysis of IL-1 gene polymorphisms]	Duan H, Zhang J, Huang P, Zhang Y.	Hua Xi Kou Qiang Yi Xue Za Zhi. 2001 Feb;19(1):11-3.	Duan H	Hua Xi Kou Qiang Yi Xue Za Zhi	2001	2003-01-24				not HxV		na
12571515	HIV/AIDS surveillance in Germany	Hamouda O.	J Acquir Immune Defic Syndr. 2003 Feb;32 Suppl 1:S49-54. doi: 10.1097/00126334-200302011-00008.	Hamouda O	J Acquir Immune Defic Syndr	2003	2003-02-07			10.1097/00126334-200302011-00008	review		HIV
12734222	Multicenter evaluation of use of dried blood and plasma spot specimens in quantitative assays for human immunodeficiency virus RNA: measurement, precision, and RNA stability	Brambilla D, Jennings C, Aldrovandi G, Bremer J, Comeau AM, Cassol SA, Dickover R, Jackson JB, Pitt J, Sullivan JL, Butcher A, Grosso L, Reichelderfer P, Fiscus SA.	J Clin Microbiol. 2003 May;41(5):1888-93. doi: 10.1128/JCM.41.5.1888-1893.2003.	Brambilla D	J Clin Microbiol	2003	2003-05-08	PMC154666		10.1128/JCM.41.5.1888-1893.2003		viral load	HIV
12858408	Evaluation of a modified commercial assay in detecting antibody to hepatitis C virus in oral fluids and dried blood spots	Judd A, Parry J, Hickman M, McDonald T, Jordan L, Lewis K, Contreras M, Dusheiko G, Foster G, Gill N, Kemp K, Main J, Murray-Lyon I, Nelson M.	J Med Virol. 2003 Sep;71(1):49-55. doi: 10.1002/jmv.10463.	Judd A	J Med Virol	2003	2003-07-15			10.1002/jmv.10463	not NAAT		HCV
12891071	Regional differences in HIV trends in The Gambia: results from sentinel surveillance among pregnant women	Schim van der Loeff MF, Sarge-Njie R, Ceesay S, Awasana AA, Jaye P, Sam O, Jaiteh KO, Cubitt D, Milligan P, Whittle HC.	AIDS. 2003 Aug 15;17(12):1841-6. doi: 10.1097/01.aids.0000076303.76477.49.	Schim van der Loeff MF	AIDS	2003	2003-08-02			10.1097/01.aids.0000076303.76477.49	not NAAT		HIV
12902808	Performance characteristics of a new less sensitive HIV-1 enzyme immunoassay for use in estimating HIV seroincidence	Kothe D, Byers RH, Caudill SP, Satten GA, Janssen RS, Hannon WH, Mei JV.	J Acquir Immune Defic Syndr. 2003 Aug 15;33(5):625-34. doi: 10.1097/00126334-200308150-00012.	Kothe D	J Acquir Immune Defic Syndr	2003	2003-08-07			10.1097/00126334-200308150-00012	not NAAT		HIV
14561261	Population screening for neonatal liver disease: potential for a community-based programme	Powell JE, Keffler S, Kelly DA, Green A.	J Med Screen. 2003;10(3):112-6. doi: 10.1177/096914130301000303.	Powell JE	J Med Screen	2003	2003-10-17			10.1177/096914130301000303	not HxV		na
14562593	Validation of a simple and cheap gelatin particle agglutination test for human immunodeficiency virus using dried blood spot samples	Mashange W, Soko W, Gomo E.	Cent Afr J Med. 2003 Jan-Feb;49(1-2):5-8.	Mashange W	Cent Afr J Med	2003	2003-10-18				not NAAT		HIV
14602443	Use of dried whole blood spots to measure CD4+ lymphocyte counts in HIV-1-infected patients	Mwaba P, Cassol S, Pilon R, Chintu C, Janes M, Nunn A, Zumla A.	Lancet. 2003 Nov 1;362(9394):1459-60. doi: 10.1016/S0140-6736(03)14693-4.	Mwaba P	Lancet	2003	2003-11-07			10.1016/S0140-6736(03)14693-4	not NAAT		HIV
14697808	Whole blood versus plasma spots for measurement of HIV-1 viral load in HIV-infected African patients	Mwaba P, Cassol S, Nunn A, Pilon R, Chintu C, Janes M, Zumla A.	Lancet. 2003 Dec 20;362(9401):2067-8. doi: 10.1016/S0140-6736(03)15103-3.	Mwaba P	Lancet	2003	2003-12-31			10.1016/S0140-6736(03)15103-3		viral load	HIV
14700242	Regional variation in HIV prevalence and risk behaviours in Ontario injection drug users (IDU)	Millson P, Myers T, Calzavara L, Wallace E, Major C, Degani N.	Can J Public Health. 2003 Nov-Dec;94(6):431-5. doi: 10.1007/BF03405080.	Millson P	Can J Public Health	2003	2004-01-01	PMC6979618		10.1007/BF03405080	not NAAT		HIV
14715726	Simple DNA extraction method for dried blood spots and comparison of two PCR assays for diagnosis of vertical human immunodeficiency virus type 1 transmission in Rwanda	Fischer A, Lejczak C, Lambert C, Servais J, Makombe N, Rusine J, Staub T, Hemmer R, Schneider F, Schmit JC, Arendt V.	J Clin Microbiol. 2004 Jan;42(1):16-20. doi: 10.1128/JCM.42.1.16-20.2004.	Fischer A	J Clin Microbiol	2004	2004-01-13	PMC321659		10.1128/JCM.42.1.16-20.2004		diagnosis	HIV
15016757	Hepatitis C virus among childbearing women in Scotland: prevalence, deprivation, and diagnosis	Hutchinson SJ, Goldberg DJ, King M, Cameron SO, Shaw LE, Brown A, MacKenzie J, Wilson K, MacDonald L.	Gut. 2004 Apr;53(4):593-8. doi: 10.1136/gut.2003.027383.	Hutchinson SJ	Gut	2004	2004-03-16	PMC1774001		10.1136/gut.2003.027383		diagnosis	HCV
15090807	HIV prevalence in pregnant women in an ethnically diverse population in the UK: 1998-2002	Cortina-Borja M, Cliffe S, Tookey P, Williams D, Cubitt WD, Peckham C.	AIDS. 2004 Feb 20;18(3):535-40. doi: 10.1097/00002030-200402200-00021.	Cortina-Borja M	AIDS	2004	2004-04-20			10.1097/00002030-200402200-00021	not NAAT		HIV
15214967	Human cytomegalovirus: detection of congenital and perinatal infection in Argentina	Distéfano AL, Alonso A, Martin F, Pardon F.	BMC Pediatr. 2004 Jun 23;4:11. doi: 10.1186/1471-2431-4-11.	Distéfano AL	BMC Pediatr	2004	2004-06-25	PMC449715		10.1186/1471-2431-4-11	not HxV		CMV
15229158	Protein bead array for the detection of HIV-1 antibodies from fresh plasma and dried-blood-spot specimens	Faucher S, Martel A, Sherring A, Ding T, Malloch L, Kim JE, Bergeron M, Sandstrom P, Mandy FF.	Clin Chem. 2004 Jul;50(7):1250-3. doi: 10.1373/clinchem.2004.032995.	Faucher S	Clin Chem	2004	2004-07-02			10.1373/clinchem.2004.032995	not NAAT		HIV
15239096	Usefulness of dried blood samples for quantification and molecular characterization of HBV-DNA	Jardi R, Rodriguez-Frias F, Buti M, Schaper M, Valdes A, Martinez M, Esteban R, Guardia J.	Hepatology. 2004 Jul;40(1):133-9. doi: 10.1002/hep.20275.	Jardi R	Hepatology	2004	2004-07-09			10.1002/hep.20275		viral load, sequencing	HBV
15250449	Dried blood-spot test monitors HIV treatment		S Afr Med J. 2004 Jun;94(6):420-1.		S Afr Med J	2004	2004-07-15				no data		HIV
15297546	Persistence of human immunodeficiency virus type 1 subtype B DNA in dried-blood samples on FTA filter paper	Li CC, Beck IA, Seidel KD, Frenkel LM.	J Clin Microbiol. 2004 Aug;42(8):3847-9. doi: 10.1128/JCM.42.8.3847-3849.2004.	Li CC	J Clin Microbiol	2004	2004-08-07	PMC497629		10.1128/JCM.42.8.3847-3849.2004		diagnosis	HIV
15301465	A cost-effective particle agglutination assay to detect viral antibodies in dried blood spots--a simple solution to HIV and HCV screening	Jourbert JJ, Dewar JB, Weinberg J, De Beer M, Parker JS, Steele AD.	Cent Afr J Med. 2003 Nov-Dec;49(11-12):127-30.	Jourbert JJ	Cent Afr J Med	2003	2004-08-11				not NAAT		HIV, HCV
15479501	Dried blood spots are an acceptable and useful HIV surveillance tool in a remote developing world setting	Solomon SS, Pulimi S, Rodriguez II, Chaguturu SK, Satish Kumar SK, Mayer KH, Solomon S.	Int J STD AIDS. 2004 Oct;15(10):658-61. doi: 10.1177/095646240401501005.	Solomon SS	Int J STD AIDS	2004	2004-10-14			10.1177/095646240401501005	not NAAT		HIV
15507728	Preliminary results from the new HIV surveillance system in France	Lot F, Semaille C, Cazein F, Barin F, Pinget R, Pillonel J, Desenclos JC.	Euro Surveill. 2004 Oct;9(10):34-7.	Lot F	Euro Surveill	2004	2004-10-28				not NAAT		HIV
15700221	Transducer hygiene -- an underrated topic?	Merz E.	Ultraschall Med. 2005 Feb;26(1):7-8. doi: 10.1055/s-2004-813948.	Merz E	Ultraschall Med	2005	2005-02-09			10.1055/s-2004-813948	not HxV		na
15793374	Dried blood spots improve access to HIV diagnosis and care for infants in low-resource settings	Sherman GG, Stevens G, Jones SA, Horsfield P, Stevens WS.	J Acquir Immune Defic Syndr. 2005 Apr 15;38(5):615-7. doi: 10.1097/01.qai.0000143604.71857.5d.	Sherman GG	J Acquir Immune Defic Syndr	2005	2005-03-29			10.1097/01.qai.0000143604.71857.5d		diagnosis	HIV
15815008	Detection of human immunodeficiency virus type 1 DNA in dried blood spots by a duplex real-time PCR assay	Luo W, Yang H, Rathbun K, Pau CP, Ou CY.	J Clin Microbiol. 2005 Apr;43(4):1851-7. doi: 10.1128/JCM.43.4.1851-1857.2005.	Luo W	J Clin Microbiol	2005	2005-04-09	PMC1081318		10.1128/JCM.43.4.1851-1857.2005		diagnosis	HIV
15816157	Seroepidemiology of Trichomonas vaginalis in rural women in Zimbabwe and patterns of association with HIV infection	Mason PR, Fiori PL, Cappuccinelli P, Rappelli P, Gregson S.	Epidemiol Infect. 2005 Apr;133(2):315-23. doi: 10.1017/s0950268804003127.	Mason PR	Epidemiol Infect	2005	2005-04-09	PMC2870251		10.1017/s0950268804003127	not HxV		HIV
15843206	Simultaneous determination of HIV antibodies, hepatitis C antibodies, and hepatitis B antigens in dried blood spots--a feasibility study using a multi-analyte immunoassay	Lukacs Z, Dietrich A, Ganschow R, Kohlschütter A, Kruithof R.	Clin Chem Lab Med. 2005;43(2):141-5. doi: 10.1515/CCLM.2005.023.	Lukacs Z	Clin Chem Lab Med	2005	2005-04-22			10.1515/CCLM.2005.023	not NAAT		HIV, HBV, HCV
15906740	A study to implement early diagnosis of HIV infection in infants born to infected mothers	Sriwanthana B, Wetprasit N, Chareonsook S, Janejai N, Chareonsiriwatana W.	Southeast Asian J Trop Med Public Health. 2003;34 Suppl 3:221-6.	Sriwanthana B	Southeast Asian J Trop Med Public Health	2003	2005-05-24					diagnosis	HIV
15913797	Usage of dried blood spots for molecular diagnosis and monitoring HIV-1 infection	Uttayamakul S, Likanonsakul S, Sunthornkachit R, Kuntiranont K, Louisirirotchanakul S, Chaovavanich A, Thiamchai V, Tanprasertsuk S, Sutthent R.	J Virol Methods. 2005 Sep;128(1-2):128-34. doi: 10.1016/j.jviromet.2005.04.010.	Uttayamakul S	J Virol Methods	2005	2005-05-26			10.1016/j.jviromet.2005.04.010		diagnosis, viral load	HIV
15915963	[Assessment of five rapid tests and two algorithms for the HIV infection diagnosis in Niger]	Amadou A, Kouka N, Mahamane AE, Chanteau S.	Bull Soc Pathol Exot. 2005 Apr;98(1):5-8.	Amadou A	Bull Soc Pathol Exot	2005	2005-05-27				not NAAT		HIV
15950079	High correlation of human immunodeficiency virus type-1 viral load measured in dried-blood spot samples and in plasma under different storage conditions	Alvarez-Muñoz MT, Zaragoza-Rodríguez S, Rojas-Montes O, Palacios-Saucedo G, Vázquez-Rosales G, Gómez-Delgado A, Torres J, Muñoz O.	Arch Med Res. 2005 Jul-Aug;36(4):382-6. doi: 10.1016/j.arcmed.2005.03.010.	Alvarez-Muñoz MT	Arch Med Res	2005	2005-06-14			10.1016/j.arcmed.2005.03.010		viral load	HIV
16002635	Evaluation of rapid prenatal human immunodeficiency virus testing in rural cameroon	Granade TC, Parekh BS, Tih PM, Welty T, Welty E, Bulterys M, Ndikintum G, Nkuoh G, Tancho S.	Clin Diagn Lab Immunol. 2005 Jul;12(7):855-60. doi: 10.1128/CDLI.12.7.855-860.2005.	Granade TC	Clin Diagn Lab Immunol	2005	2005-07-09	PMC1182211		10.1128/CDLI.12.7.855-860.2005	not NAAT		HIV
16113879	Dried blood spots as a practical and inexpensive source for human immunodeficiency virus and hepatitis C virus surveillance	Toledo AC Jr, Januário JN, Rezende RM, Siqueira AL, Mello BF, Fialho EL, Ribeiro RA, Silva HL, Pires EC, Simões TC, Greco DB.	Mem Inst Oswaldo Cruz. 2005 Jul;100(4):365-370. Epub 2005 Aug 17.	Toledo AC Jr	Mem Inst Oswaldo Cruz	2005	2005-08-23				not NAAT		HIV, HCV
16143565	HTLV infection among young injection and non-injection heroin users in Spain: prevalence and correlates	de la Fuente L, Toro C, Soriano V, Brugal MT, Vallejo F, Barrio G, Jiménez V, Silva T; Project Itínere Working Group.	J Clin Virol. 2006 Mar;35(3):244-9. doi: 10.1016/j.jcv.2005.06.006. Epub 2005 Sep 6.	de la Fuente L	J Clin Virol	2006	2005-09-07			10.1016/j.jcv.2005.06.006	not HxV		HTLV-1
16193530	Quantification of antiretroviral drugs in dried blood spot samples by means of liquid chromatography/tandem mass spectrometry	Koal T, Burhenne H, Römling R, Svoboda M, Resch K, Kaever V.	Rapid Commun Mass Spectrom. 2005;19(21):2995-3001. doi: 10.1002/rcm.2158.	Koal T	Rapid Commun Mass Spectrom	2005	2005-09-30			10.1002/rcm.2158	TDM		HIV
16255766	Hepatitis B surface antigenaemia and alpha-foetoprotein detection from dried blood spots: applications to field-based studies and to clinical care in hepatitis B virus endemic areas	Mendy M, Kirk GD, van der Sande M, Jeng-Barry A, Lesi OA, Hainaut P, Sam O, McConkey S, Whittle H.	J Viral Hepat. 2005 Nov;12(6):642-7. doi: 10.1111/j.1365-2893.2005.00641.x.	Mendy M	J Viral Hepat	2005	2005-11-01			10.1111/j.1365-2893.2005.00641.x	not NAAT		HBV
16354108	Prospective study of one million deaths in India: rationale, design, and validation results	Jha P, Gajalakshmi V, Gupta PC, Kumar R, Mony P, Dhingra N, Peto R; RGI-CGHR Prospective Study Collaborators.	PLoS Med. 2006 Feb;3(2):e18. doi: 10.1371/journal.pmed.0030018. Epub 2005 Dec 20.	Jha P	PLoS Med	2006	2005-12-16	PMC1316066		10.1371/journal.pmed.0030018	not HxV		na
16425709	[The use of dried blood spots for HIV-antibody testing in Sahel]	Ouwe-Missi-Oukem-Boyer ON, Hamidou AA, Sidikou F, Garba A, Louboutin-Croc JP.	Bull Soc Pathol Exot. 2005 Dec;98(5):343-6.	Ouwe-Missi-Oukem-Boyer ON	Bull Soc Pathol Exot	2005	2006-01-24				not NAAT		HIV
16426889	Commercial enzyme immunoassay adapted for the detection of antibodies to hepatitis C virus in dried blood spots	Croom HA, Richards KM, Best SJ, Francis BH, Johnson EI, Dax EM, Wilson KM.	J Clin Virol. 2006 May;36(1):68-71. doi: 10.1016/j.jcv.2005.12.002. Epub 2006 Jan 19.	Croom HA	J Clin Virol	2006	2006-01-24			10.1016/j.jcv.2005.12.002	not NAAT		HCV
16461594	HIV and syphilis in migrant workers in eastern China	Hesketh T, Li L, Ye X, Wang H, Jiang M, Tomkins A.	Sex Transm Infect. 2006 Feb;82(1):11-4. doi: 10.1136/sti.2004.014043.	Hesketh T	Sex Transm Infect	2006	2006-02-08	PMC2563835		10.1136/sti.2004.014043	not NAAT		HIV
16540938	Trends in HIV prevalence among pregnant women in Italy, 1994 to 2002	Girardi E, Vanacore P, Costa F, Solmone M, Angeletti C, Capobianchi MR, Ippolito G.	J Acquir Immune Defic Syndr. 2006 Mar;41(3):361-4. doi: 10.1097/01.qai.0000209900.05126.25.	Girardi E	J Acquir Immune Defic Syndr	2006	2006-03-17			10.1097/01.qai.0000209900.05126.25	not NAAT		HIV
16622871	Human immunodeficiency virus serotyping on dried serum spots as a screening tool for the surveillance of the AIDS epidemic	Barin F, Plantier JC, Brand D, Brunet S, Moreau A, Liandier B, Thierry D, Cazein F, Lot F, Semaille C, Desenclos JC.	J Med Virol. 2006;78 Suppl 1:S13-8. doi: 10.1002/jmv.20600.	Barin F	J Med Virol	2006	2006-04-20			10.1002/jmv.20600	not NAAT		HIV
16698987	Injecting and HIV prevalence among young heroin users in three Spanish cities and their association with the delayed implementation of harm reduction programmes	de la Fuente L, Bravo MJ, Toro C, Brugal MT, Barrio G, Soriano V, Vallejo F, Ballesta R; Project Itinere Group.	J Epidemiol Community Health. 2006 Jun;60(6):537-42. doi: 10.1136/jech.2005.037333.	de la Fuente L	J Epidemiol Community Health	2006	2006-05-16	PMC2563938		10.1136/jech.2005.037333	not NAAT		HIV
16828172	A sensitive genotyping assay for detection of drug resistance mutations in reverse transcriptase of HIV-1 subtypes B and C in samples stored as dried blood spots or frozen RNA extracts	Ziemniak C, George-Agwu A, Moss WJ, Ray SC, Persaud D.	J Virol Methods. 2006 Sep;136(1-2):238-47. doi: 10.1016/j.jviromet.2006.05.030. Epub 2006 Jul 7.	Ziemniak C	J Virol Methods	2006	2006-07-11			10.1016/j.jviromet.2006.05.030		sequencing	HIV
16878227	HIV testing in national population-based surveys: experience from the Demographic and Health Surveys	Mishra V, Vaessen M, Boerma JT, Arnold F, Way A, Barrere B, Cross A, Hong R, Sangha J.	Bull World Health Organ. 2006 Jul;84(7):537-45. doi: 10.2471/blt.05.029520.	Mishra V	Bull World Health Organ	2006	2006-08-01	PMC2627390		10.2471/blt.05.029520	not NAAT		HIV
17005071	Prevalence of HIV infection among young adult injecting and non-injecting heroin users in Spain in the era of harm reduction programmes: gender differences and other related factors	Barrio G, De La Fuente L, Toro C, Brugal TM, Soriano V, Gonzalez F, Bravo MJ, Vallejo F, Silva TC; Project Itinere Group.	Epidemiol Infect. 2007 May;135(4):592-603. doi: 10.1017/S0950268806007266. Epub 2006 Sep 28.	Barrio G	Epidemiol Infect	2007	2006-09-29	PMC2870612		10.1017/S0950268806007266	not NAAT		HIV
17088099	Poor validity of self-reported HBV vaccination among young heroin users in Spain supports the policy "don't ask, draw a blood sample, vaccinate and try to schedule another visit"	de la Fuente L, Toro C, Brugal MT, Vallejo F, Soriano V, Barrio G, Ballesta R, Bravo MJ; Project Itinere Group.	J Clin Virol. 2007 Jan;38(1):87-90. doi: 10.1016/j.jcv.2006.09.013. Epub 2006 Nov 7.	de la Fuente L	J Clin Virol	2007	2006-11-08			10.1016/j.jcv.2006.09.013	not NAAT		HBV
17146373	Adaptation of the ultrasensitive HIV-1 p24 antigen assay to dried blood spot testing	Knuchel MC, Jullu B, Shah C, Tomasik Z, Stoeckle MP, Speck RF, Nadal D, Mshinda H, Böni J, Tanner M, Schüpbach J.	J Acquir Immune Defic Syndr. 2007 Mar 1;44(3):247-53. doi: 10.1097/QAI.0b013e31802c3e67.	Knuchel MC	J Acquir Immune Defic Syndr	2007	2006-12-06			10.1097/QAI.0b013e31802c3e67		diagnosis, viral load, sequencing	HIV
17148076	Evaluation of the dried blood spot filter paper technology and five testing strategies of HIV-1 and HIV-2 infections in West Africa	Sarge-Njie R, Schim Van Der Loeff M, Ceesay S, Cubitt D, Sabally S, Corrah T, Whittle H.	Scand J Infect Dis. 2006;38(11-12):1050-6. doi: 10.1080/00365540600801645.	Sarge-Njie R	Scand J Infect Dis	2006	2006-12-07			10.1080/00365540600801645	not NAAT		HIV
17166257	A population-based study of human immunodeficiency virus in south India reveals major differences from sentinel surveillance-based estimates	Dandona L, Lakshmi V, Sudha T, Kumar GA, Dandona R.	BMC Med. 2006 Dec 13;4:31. doi: 10.1186/1741-7015-4-31.	Dandona L	BMC Med	2006	2006-12-15	PMC1764025		10.1186/1741-7015-4-31		diagnosis	HIV
17166967	Evaluation of dried blood spots for human immunodeficiency virus type 1 drug resistance testing	McNulty A, Jennings C, Bennett D, Fitzgibbon J, Bremer JW, Ussery M, Kalish ML, Heneine W, García-Lerma JG.	J Clin Microbiol. 2007 Feb;45(2):517-21. doi: 10.1128/JCM.02016-06. Epub 2006 Dec 13.	McNulty A	J Clin Microbiol	2007	2006-12-15	PMC1829056		10.1128/JCM.02016-06		sequencing	HIV
17167036	Evaluation of dried whole blood spots obtained by heel or finger stick as an alternative to venous blood for diagnosis of human immunodeficiency virus type 1 infection in vertically exposed infants in the routine diagnostic laboratory	Patton JC, Akkers E, Coovadia AH, Meyers TM, Stevens WS, Sherman GG.	Clin Vaccine Immunol. 2007 Feb;14(2):201-3. doi: 10.1128/CVI.00223-06. Epub 2006 Dec 13.	Patton JC	Clin Vaccine Immunol	2007	2006-12-15	PMC1797794		10.1128/CVI.00223-06		diagnosis	HIV
17299968	[Study on the use of dried blood spot in sequencing and subtyping HIV-1 DNA genome]	Zhang Q, Pan PL, Deng H, Wang LH, Jiang Y.	Zhonghua Liu Xing Bing Xue Za Zhi. 2006 Sep;27(9):798-802.	Zhang Q	Zhonghua Liu Xing Bing Xue Za Zhi	2006	2007-02-16					sequencing	HIV
17362546	HIV-1 subtypes in pregnant women in the UK	Cortina-Borja M, Williams D, Cubitt WD, Tookey PA, Newell ML, Peckham CS.	Int J STD AIDS. 2007 Mar;18(3):160-2. doi: 10.1258/095646207780132352.	Cortina-Borja M	Int J STD AIDS	2007	2007-03-17			10.1258/095646207780132352	not NAAT		HIV
17440608	Hepatitis C virus infection in Guinea-Bissau: a sexually transmitted genotype 2 with parenteral amplification?	Plamondon M, Labbé AC, Frost E, Deslandes S, Alves AC, Bastien N, Pepin J.	PLoS One. 2007 Apr 18;2(4):e372. doi: 10.1371/journal.pone.0000372.	Plamondon M	PLoS One	2007	2007-04-19	PMC1847532		10.1371/journal.pone.0000372		diagnosis, sequencing	HCV
17440667	National HIV incidence measures--new insights into the South African epidemic	Rehle T, Shisana O, Pillay V, Zuma K, Puren A, Parker W.	S Afr Med J. 2007 Mar;97(3):194-9.	Rehle T	S Afr Med J	2007	2007-04-19				not NAAT		HIV
17503754	HIV-1 drug resistance surveillance using dried whole blood spots	Bertagnolio S, Soto-Ramirez L, Pilon R, Rodriguez R, Viveros M, Fuentes L, Harrigan PR, Mo T, Sutherland D, Sandstrom P.	Antivir Ther. 2007;12(1):107-13.	Bertagnolio S	Antivir Ther	2007	2007-05-17					sequencing	HIV
17508472	Blood-stained letter received by HIV/AIDS reference laboratory in 1993--a historical case report	Maver PJ, Zmitek A, Seme K, Poljak M.	Coll Antropol. 2006 Dec;30 Suppl 2:39-42.	Maver PJ	Coll Antropol	2006	2007-05-19				case report		HIV
17545701	High frequency of rapid immunological progression in African infants infected in the era of perinatal HIV prophylaxis	Mphatswe W, Blanckenberg N, Tudor-Williams G, Prendergast A, Thobakgale C, Mkhwanazi N, McCarthy N, Walker BD, Kiepiela P, Goulder P.	AIDS. 2007 Jun 19;21(10):1253-61. doi: 10.1097/QAD.0b013e3281a3bec2.	Mphatswe W	AIDS	2007	2007-06-05			10.1097/QAD.0b013e3281a3bec2	PrEP or prophylaxis		HIV
17545711	Surveillance of mother-to-child transmission prevention programmes at immunization clinics: the case for universal screening	Rollins N, Little K, Mzolo S, Horwood C, Newell ML.	AIDS. 2007 Jun 19;21(10):1341-7. doi: 10.1097/QAD.0b013e32814db7d4.	Rollins N	AIDS	2007	2007-06-05			10.1097/QAD.0b013e32814db7d4		diagnosis	HIV
17553573	Identification of HIV-1 infected infants and young children using real-time RT PCR and dried blood spots from Uganda and Cameroon	Ou CY, Yang H, Balinandi S, Sawadogo S, Shanmugam V, Tih PM, Adje-Toure C, Tancho S, Ya LK, Bulterys M, Downing R, Nkengasong JN.	J Virol Methods. 2007 Sep;144(1-2):109-14. doi: 10.1016/j.jviromet.2007.04.003. Epub 2007 Jun 5.	Ou CY	J Virol Methods	2007	2007-06-08			10.1016/j.jviromet.2007.04.003		diagnosis	HIV
17670924	Feasibility of detecting human immunodeficiency virus type 1 drug resistance in DNA extracted from whole blood or dried blood spots	Steegen K, Luchters S, Demecheleer E, Dauwe K, Mandaliya K, Jaoko W, Plum J, Temmerman M, Verhofstede C.	J Clin Microbiol. 2007 Oct;45(10):3342-51. doi: 10.1128/JCM.00814-07. Epub 2007 Aug 1.	Steegen K	J Clin Microbiol	2007	2007-08-03	PMC2045371		10.1128/JCM.00814-07		sequencing	HIV
17725648	Evaluation of the Murex HIV Ag/Ab Combination assay when used with dried blood spots	Lakshmi V, Sudha T, Bhanurekha M, Dandona L.	Clin Microbiol Infect. 2007 Nov;13(11):1134-6. doi: 10.1111/j.1469-0691.2007.01809.x. Epub 2007 Aug 24.	Lakshmi V	Clin Microbiol Infect	2007	2007-08-30			10.1111/j.1469-0691.2007.01809.x	not NAAT		HIV
17845898	Herpes simplex virus type 2 among Mexican high school adolescents: prevalence and association with community characteristics	Gutierrez JP, Conde-González CJ, Walker DM, Bertozzi SM.	Arch Med Res. 2007 Oct;38(7):774-82. doi: 10.1016/j.arcmed.2007.04.002. Epub 2007 Jun 21.	Gutierrez JP	Arch Med Res	2007	2007-09-12			10.1016/j.arcmed.2007.04.002	not HxV		HSV-2
17854915	Low risk of contamination with automated and manual excision of dried blood spots for HIV DNA PCR testing in the routine laboratory	Driver GA, Patton JC, Moloi J, Stevens WS, Sherman GG.	J Virol Methods. 2007 Dec;146(1-2):397-400. doi: 10.1016/j.jviromet.2007.07.024. Epub 2007 Sep 12.	Driver GA	J Virol Methods	2007	2007-09-15			10.1016/j.jviromet.2007.07.024		diagnosis	HIV
17869476	Hepatitis B vaccination: an unmet challenge in the era of harm reduction programs	Vallejo F, Toro C, de la Fuente L, Brugal MT, Barrio G, Soriano V, Ballesta R, Bravo MJ; Project Itinere Group.	J Subst Abuse Treat. 2008 Jun;34(4):398-406. doi: 10.1016/j.jsat.2007.07.003. Epub 2007 Sep 14.	Vallejo F	J Subst Abuse Treat	2008	2007-09-18			10.1016/j.jsat.2007.07.003	not NAAT		HBV
18025887	High concordance between HIV-1 drug resistance genotypes generated from plasma and dried blood spots in antiretroviral-experienced patients	Masciotra S, Garrido C, Youngpairoj AS, McNulty A, Zahonero N, Corral A, Heneine W, de Mendoza C, García-Lerma JG.	AIDS. 2007 Nov 30;21(18):2503-11. doi: 10.1097/QAD.0b013e3281c618db.	Masciotra S	AIDS	2007	2007-11-21			10.1097/QAD.0b013e3281c618db		sequencing	HIV
18040161	HIV infection does not disproportionately affect the poorer in sub-Saharan Africa	Mishra V, Assche SB, Greener R, Vaessen M, Hong R, Ghys PD, Boerma JT, Van Assche A, Khan S, Rutstein S.	AIDS. 2007 Nov;21 Suppl 7:S17-28. doi: 10.1097/01.aids.0000300532.51860.2a.	Mishra V	AIDS	2007	2007-12-06			10.1097/01.aids.0000300532.51860.2a	not NAAT		HIV
18043317	HIV-1 infection in patients referred for malaria blood smears at government health clinics in Uganda	Bebell LM, Gasasira A, Kiggundu M, Dokomajilar C, Kamya MR, Charlebois ED, Havlir D, Rosenthal PJ, Dorsey G.	J Acquir Immune Defic Syndr. 2007 Dec 15;46(5):624-30. doi: 10.1097/QAI.0b013e31815b2dc5.	Bebell LM	J Acquir Immune Defic Syndr	2007	2007-11-29			10.1097/QAI.0b013e31815b2dc5		diagnosis	HIV
18057183	Evaluation of the ultrasensitive human immunodeficiency virus type 1 (HIV-1) p24 antigen assay performed on dried blood spots for diagnosis of HIV-1 infection in infants	Patton JC, Coovadia AH, Meyers TM, Sherman GG.	Clin Vaccine Immunol. 2008 Feb;15(2):388-91. doi: 10.1128/CVI.00265-07. Epub 2007 Dec 5.	Patton JC	Clin Vaccine Immunol	2008	2007-12-07	PMC2238062		10.1128/CVI.00265-07	not NAAT		HIV
18077639	Early infant human immunodeficiency virus type 1 detection suitable for resource-limited settings with multiple circulating subtypes by use of nested three-monoplex DNA PCR and dried blood spots	Zhang Q, Wang L, Jiang Y, Fang L, Pan P, Gong S, Yao J, Tang YW, Vermund SH, Jia Y.	J Clin Microbiol. 2008 Feb;46(2):721-6. doi: 10.1128/JCM.01539-07. Epub 2007 Dec 12.	Zhang Q	J Clin Microbiol	2008	2007-12-14	PMC2238144		10.1128/JCM.01539-07		diagnosis	HIV
18086182	Increasing the uptake of hepatitis C virus testing among injecting drug users in specialist drug treatment and prison settings by using dried blood spots for diagnostic testing: a cluster randomized controlled trial	Hickman M, McDonald T, Judd A, Nichols T, Hope V, Skidmore S, Parry JV.	J Viral Hepat. 2008 Apr;15(4):250-4. doi: 10.1111/j.1365-2893.2007.00937.x. Epub 2007 Dec 11.	Hickman M	J Viral Hepat	2008	2007-12-19			10.1111/j.1365-2893.2007.00937.x	not NAAT		HCV
18162933	Early diagnosis of human immunodeficiency virus in infants using polymerase chain reaction on dried blood spots in Botswana's national program for prevention of mother-to-child transmission	Creek T, Tanuri A, Smith M, Seipone K, Smit M, Legwaila K, Motswere C, Maruping M, Nkoane T, Ntumy R, Bile E, Mine M, Lu L, Tebele G, Mazhani L, Davis MK, Roels TH, Kilmarx PH, Shaffer N.	Pediatr Infect Dis J. 2008 Jan;27(1):22-6. doi: 10.1097/INF.0b013e3181469050.	Creek T	Pediatr Infect Dis J	2008	2007-12-29			10.1097/INF.0b013e3181469050		diagnosis	HIV
18218644	Subtype variability, virological response and drug resistance assessed on dried blood spots collected from HIV patients on antiretroviral therapy in Angola	Garrido C, Zahonero N, Fernándes D, Serrano D, Silva AR, Ferraria N, Antúnes F, González-Lahoz J, Soriano V, de Mendoza C.	J Antimicrob Chemother. 2008 Mar;61(3):694-8. doi: 10.1093/jac/dkm515. Epub 2008 Jan 24.	Garrido C	J Antimicrob Chemother	2008	2008-01-26			10.1093/jac/dkm515		sequencing	HIV
18227604	The use of dried blood spots on filter paper for the diagnosis of HIV-1 in infants born to HIV seropositive women	Jacob SM, Anitha D, Vishwanath R, Parameshwari S, Samuel NM.	Indian J Med Microbiol. 2008 Jan-Mar;26(1):71-4. doi: 10.4103/0255-0857.38864.	Jacob SM	Indian J Med Microbiol	2008	2008-01-30			10.4103/0255-0857.38864		diagnosis	HIV
18242718	Quantitation of HIV-1 RNA in dried blood spots by the real-time NucliSENS EasyQ HIV-1 assay in Senegal	Kane CT, Ndiaye HD, Diallo S, Ndiaye I, Wade AS, Diaw PA, Gaye-Diallo A, Mboup S.	J Virol Methods. 2008 Mar;148(1-2):291-5. doi: 10.1016/j.jviromet.2007.11.011. Epub 2008 Feb 1.	Kane CT	J Virol Methods	2008	2008-02-05			10.1016/j.jviromet.2007.11.011		viral load	HIV
18243787	Evaluation of dried blood spot specimens for HIV-1 drug-resistance testing using the Trugene HIV-1 genotyping assay	Hallack R, Doherty LE, Wethers JA, Parker MM.	J Clin Virol. 2008 Apr;41(4):283-7. doi: 10.1016/j.jcv.2007.12.011. Epub 2008 Feb 20.	Hallack R	J Clin Virol	2008	2008-02-05			10.1016/j.jcv.2007.12.011		sequencing	HIV
18270809	The associations of voluntary counseling and testing acceptance and the perceived likelihood of being HIV-infected among men with multiple sex partners in a South African township	Johnston L, O'Bra H, Chopra M, Mathews C, Townsend L, Sabin K, Tomlinson M, Kendall C.	AIDS Behav. 2010 Aug;14(4):922-31. doi: 10.1007/s10461-008-9362-8. Epub 2008 Feb 13.	Johnston L	AIDS Behav	2010	2008-02-14			10.1007/s10461-008-9362-8	not NAAT		HIV
18344550	HIV-1 drug resistance genotyping from dried blood spots stored for 1 year at 4 degrees C	Youngpairoj AS, Masciotra S, Garrido C, Zahonero N, de Mendoza C, García-Lerma JG.	J Antimicrob Chemother. 2008 Jun;61(6):1217-20. doi: 10.1093/jac/dkn100. Epub 2008 Mar 15.	Youngpairoj AS	J Antimicrob Chemother	2008	2008-03-18	PMC2386080		10.1093/jac/dkn100		sequencing	HIV
18511477	Rapid identification of infants for antiretroviral therapy in a resource poor setting: the Kenya experience	Khamadi S, Okoth V, Lihana R, Nabwera J, Hungu J, Okoth F, Lubano K, Mwau M.	J Trop Pediatr. 2008 Dec;54(6):370-4. doi: 10.1093/tropej/fmn036. Epub 2008 May 29.	Khamadi S	J Trop Pediatr	2008	2008-05-31			10.1093/tropej/fmn036		diagnosis	HIV
18552487	Prevalence of and risk factors for hepatitis B virus infection among street-recruited young injection and non-injection heroin users in Barcelona, Madrid and Seville	Vallejo F, Toro C, de la Fuente L, Brugal MT, Soriano V, Silva TC, Bravo MJ, Ballesta R, Barrio G; Itinere Project Group.	Eur Addict Res. 2008;14(3):116-24. doi: 10.1159/000130415. Epub 2008 Jun 13.	Vallejo F	Eur Addict Res	2008	39616			10.1159/000130415	not NAAT		HBV
18575194	Surveillance of transmitted HIV drug resistance among women attending antenatal clinics in Dar es Salaam, Tanzania	Somi GR, Kibuka T, Diallo K, Tuhuma T, Bennett DE, Yang C, Kagoma C, Lyamuya EF, Swai RO, Kassim S.	Antivir Ther. 2008;13 Suppl 2:77-82.	Somi GR	Antivir Ther	2008	2008-06-26					sequencing	HIV
18575195	Surveillance of transmitted HIV drug resistance with the World Health Organization threshold survey method in Lilongwe, Malawi	Kamoto K, Aberle-Grasse J; Malawi HIV Drug Resistance Task Force.	Antivir Ther. 2008;13 Suppl 2:83-7.	Kamoto K	Antivir Ther	2008	2008-06-26					sequencing	HIV
18580821	Clients of female sex workers in Gonaives and St-Marc, Haiti characteristics, sexually transmitted infection prevalence and risk factors	Couture MC, Soto JC, Akom E, Labbé AC, Joseph G, Zunzunegui MV.	Sex Transm Dis. 2008 Oct;35(10):849-55. doi: 10.1097/OLQ.0b013e318177ec5c.	Couture MC	Sex Transm Dis	2008	2008-06-27			10.1097/OLQ.0b013e318177ec5c	not NAAT		HIV
18604415	Evaluation of the human immunodeficiency virus type 1 and 2 antibodies detection in dried whole blood spots (DBS) samples	Castro AC, Borges LG, Souza Rda S, Grudzinski M, D'Azevedo PA.	Rev Inst Med Trop Sao Paulo. 2008 May-Jun;50(3):151-6. doi: 10.1590/s0036-46652008000300004.	Castro AC	Rev Inst Med Trop Sao Paulo	2008	2008-07-08			10.1590/s0036-46652008000300004	not NAAT		HIV
18614660	Diminished human immunodeficiency virus type 1 DNA yield from dried blood spots after storage in a humid incubator at 37 degrees C compared to -20 degrees C	Mitchell C, Jennings C, Brambilla D, Aldrovandi G, Amedee AM, Beck I, Bremer JW, Coombs R, Decker D, Fiscus S, Fitzgibbon J, Luzuriaga K, Moye J, Palumbo P, Reichelderfer P, Somasundaran M, Stevens W, Frenkel L; Dried Blood Spot Working Group of the Infant Maternal Pediatric Adolescent AIDS Clinical Trials Network.	J Clin Microbiol. 2008 Sep;46(9):2945-9. doi: 10.1128/JCM.00359-08. Epub 2008 Jul 9.	Mitchell C	J Clin Microbiol	2008	2008-07-11	PMC2546762		10.1128/JCM.00359-08		diagnosis	HIV
18671853	The effectiveness of behavioural interventions in the primary prevention of hepatitis C amongst injecting drug users: a randomised controlled trial and lessons learned	Abou-Saleh M, Davis P, Rice P, Checinski K, Drummond C, Maxwell D, Godfrey C, John C, Corrin B, Tibbs C, Oyefeso A, de Ruiter M, Ghodse H.	Harm Reduct J. 2008 Jul 31;5:25. doi: 10.1186/1477-7517-5-25.	Abou-Saleh M	Harm Reduct J	2008	2008-08-02	PMC2531167		10.1186/1477-7517-5-25	not NAAT		HCV
18701578	Risk factors associated with HIV in a population-based study in Andhra Pradesh state of India	Dandona L, Dandona R, Kumar GA, Reddy GB, Ameer MA, Ahmed GM, Ramgopal SP, Akbar M, Sudha T, Lakshmi V.	Int J Epidemiol. 2008 Dec;37(6):1274-86. doi: 10.1093/ije/dyn161. Epub 2008 Aug 13.	Dandona L	Int J Epidemiol	2008	2008-08-15			10.1093/ije/dyn161		diagnosis	HIV
18801177	Frequency, factors and costs associated with injection site infections: findings from a national multi-site survey of injecting drug users in England	Hope V, Kimber J, Vickerman P, Hickman M, Ncube F.	BMC Infect Dis. 2008 Sep 18;8:120. doi: 10.1186/1471-2334-8-120.	Hope V	BMC Infect Dis	2008	2008-09-20	PMC2600824		10.1186/1471-2334-8-120	not HxV		na
18855654	HHV-6 is frequently detected in dried cord blood spots from babies born to HIV-positive mothers	D'Agaro P, Burgnich P, Comar M, Dal Molin G, Bernardon M, Busetti M, Alberico S, Poli A, Campello C; SIGO Italian Group.	Curr HIV Res. 2008 Sep;6(5):441-6. doi: 10.2174/157016208785861122.	D'Agaro P	Curr HIV Res	2008	2008-10-16			10.2174/157016208785861122	not HxV	diagnosis	CMV
18923017	Performance of a novel human immunodeficiency virus (HIV) type 1 total nucleic acid-based real-time PCR assay using whole blood and dried blood spots for diagnosis of HIV in infants	Stevens W, Erasmus L, Moloi M, Taleng T, Sarang S.	J Clin Microbiol. 2008 Dec;46(12):3941-5. doi: 10.1128/JCM.00754-08. Epub 2008 Oct 15.	Stevens W	J Clin Microbiol	2008	2008-10-17	PMC2593254		10.1128/JCM.00754-08		diagnosis	HIV
18923696	Role of the laboratory in ensuring global access to ARV treatment for HIV-infected children: consensus statement on the performance of laboratory assays for early infant diagnosis	Stevens W, Sherman G, Downing R, Parsons LM, Ou CY, Crowley S, Gershy-Damet GM, Fransen K, Bulterys M, Lu L, Homsy J, Finkbeiner T, Nkengasong JN.	Open AIDS J. 2008;2:17-25. doi: 10.2174/1874613600802010017. Epub 2008 Mar 10.	Stevens W	Open AIDS J	2008	2008-10-17	PMC2556199		10.2174/1874613600802010017		diagnosis	HIV
18927229	Development and optimization of an internally controlled dried blood spot assay for surveillance of human immunodeficiency virus type-1 drug resistance	Buckton AJ, Bissett SL, Myers RE, Beddows S, Edwards S, Cane PA, Pillay D.	J Antimicrob Chemother. 2008 Dec;62(6):1191-8. doi: 10.1093/jac/dkn412. Epub 2008 Oct 16.	Buckton AJ	J Antimicrob Chemother	2008	2008-10-18			10.1093/jac/dkn412		sequencing	HIV
18952125	Dried blood spots for the diagnosis and quantitation of HIV-1: stability studies and evaluation of sensitivity and specificity for the diagnosis of infant HIV-1 infection in Thailand	Leelawiwat W, Young NL, Chaowanachan T, Ou CY, Culnane M, Vanprapa N, Waranawat N, Wasinrapee P, Mock PA, Tappero J, McNicholl JM.	J Virol Methods. 2009 Feb;155(2):109-17. doi: 10.1016/j.jviromet.2008.09.022. Epub 2008 Nov 18.	Leelawiwat W	J Virol Methods	2009	2008-10-28			10.1016/j.jviromet.2008.09.022		diagnosis, viral load	HIV
18978534	New methods for the surveillance of HIV drug resistance in the resource poor world	Buckton AJ.	Curr Opin Infect Dis. 2008 Dec;21(6):653-8. doi: 10.1097/QCO.0b013e3283186d1a.	Buckton AJ	Curr Opin Infect Dis	2008	2008-11-04			10.1097/QCO.0b013e3283186d1a		sequencing	HIV
18981764	The role of transplacental microtransfusions of maternal lymphocytes in HIV transmission to newborns	Biggar RJ, Lee TH, Wen L, Broadhead R, Kumwenda N, Taha TE, Busch MP.	AIDS. 2008 Nov 12;22(17):2251-6. doi: 10.1097/QAD.0b013e328314e36b.	Biggar RJ	AIDS	2008	2008-11-05	PMC3509793	NIHMS89940	10.1097/QAD.0b013e328314e36b		diagnosis	HIV
18989220	Early HIV-1 diagnosis using in-house real-time PCR amplification on dried blood spots for infants in remote and resource-limited settings	Ngo-Giang-Huong N, Khamduang W, Leurent B, Collins I, Nantasen I, Leechanachai P, Sirirungsi W, Limtrakul A, Leusaree T, Comeau AM, Lallemant M, Jourdain G.	J Acquir Immune Defic Syndr. 2008 Dec 15;49(5):465-71. doi: 10.1097/QAI.0b013e31818e2531.	Ngo-Giang-Huong N	J Acquir Immune Defic Syndr	2008	2008-11-08	PMC3111749	NIHMS87280	10.1097/QAI.0b013e31818e2531		diagnosis	HIV
19005148	Qualitative human immunodeficiency virus RNA analysis of dried blood spots for diagnosis of infections in infants	Kerr RJ, Player G, Fiscus SA, Nelson JA.	J Clin Microbiol. 2009 Jan;47(1):220-2. doi: 10.1128/JCM.01521-08. Epub 2008 Nov 12.	Kerr RJ	J Clin Microbiol	2009	2008-11-14	PMC2620881		10.1128/JCM.01521-08		diagnosis	HIV
19059744	Quantification of etravirine (TMC125) in plasma, dried blood spots and peripheral blood mononuclear cell lysate by liquid chromatography tandem mass spectrometry	Ter Heine R, Rosing H, van Gorp EC, Mulder JW, Beijnen JH, Huitema AD.	J Pharm Biomed Anal. 2009 Feb 20;49(2):393-400. doi: 10.1016/j.jpba.2008.10.040. Epub 2008 Nov 5.	Ter Heine R	J Pharm Biomed Anal	2009	2008-12-09			10.1016/j.jpba.2008.10.040	TDM		HIV
19073872	Diagnosis of human immunodeficiency virus type 1 infection in infants by use of dried blood spots and an ultrasensitive p24 antigen assay	Cachafeiro A, Sherman GG, Sohn AH, Beck-Sague C, Fiscus SA.	J Clin Microbiol. 2009 Feb;47(2):459-62. doi: 10.1128/JCM.01181-08. Epub 2008 Dec 10.	Cachafeiro A	J Clin Microbiol	2009	2008-12-17	PMC2643698		10.1128/JCM.01181-08	not NAAT		HIV
19128911	Quantification of the HIV-integrase inhibitor raltegravir and detection of its main metabolite in human plasma, dried blood spots and peripheral blood mononuclear cell lysate by means of high-performance liquid chromatography tandem mass spectrometry	Ter Heine R, Hillebrand MJ, Rosing H, van Gorp EC, Mulder JW, Beijnen JH, Huitema AD.	J Pharm Biomed Anal. 2009 Feb 20;49(2):451-8. doi: 10.1016/j.jpba.2008.11.025. Epub 2008 Nov 27.	Ter Heine R	J Pharm Biomed Anal	2009	2009-01-09			10.1016/j.jpba.2008.11.025	not NAAT		HIV
19141175	Overseas processing of dried blood spots for timely diagnosis of HIV in Haitian infants	Ivers LC, Smith Fawzi MC, Mann J, Jerome JG, Raymonville M, Mukherjee JS.	Rev Panam Salud Publica. 2008 Nov;24(5):331-5. doi: 10.1590/s1020-49892008001100005.	Ivers LC	Rev Panam Salud Publica	2008	2009-01-15	PMC2831615	NIHMS114930	10.1590/s1020-49892008001100005		diagnosis	HIV
19158111	No evidence for cross-contamination of dried blood spots excised using an office hole-punch for HIV-1 drug resistance genotyping	Buckton AJ, Prabhu DP, Cane PA, Pillay D.	J Antimicrob Chemother. 2009 Mar;63(3):615-6. doi: 10.1093/jac/dkn518. Epub 2009 Jan 21.	Buckton AJ	J Antimicrob Chemother	2009	2009-01-23			10.1093/jac/dkn518		sequencing	HIV
19175879	Improving blood-borne viral diagnosis; clinical audit of the uptake of dried blood spot testing offered by a substance misuse service	Craine N, Parry J, O'Toole J, D'Arcy S, Lyons M.	J Viral Hepat. 2009 Mar;16(3):219-22. doi: 10.1111/j.1365-2893.2008.01061.x. Epub 2008 Sep 26.	Craine N	J Viral Hepat	2009	2009-01-30			10.1111/j.1365-2893.2008.01061.x		diagnosis	HIV, HBV, HCV
19193835	Evaluation of different RNA extraction methods and storage conditions of dried plasma or blood spots for human immunodeficiency virus type 1 RNA quantification and PCR amplification for drug resistance testing	Monleau M, Montavon C, Laurent C, Segondy M, Montes B, Delaporte E, Boillot F, Peeters M.	J Clin Microbiol. 2009 Apr;47(4):1107-18. doi: 10.1128/JCM.02255-08. Epub 2009 Feb 4.	Monleau M	J Clin Microbiol	2009	2009-02-06	PMC2668360		10.1128/JCM.02255-08		sequencing	HIV
19193847	Correlation between human immunodeficiency virus type 1 (HIV-1) RNA measurements obtained with dried blood spots and those obtained with plasma by use of Nuclisens EasyQ HIV-1 and Abbott RealTime HIV load tests	Garrido C, Zahonero N, Corral A, Arredondo M, Soriano V, de Mendoza C.	J Clin Microbiol. 2009 Apr;47(4):1031-6. doi: 10.1128/JCM.02099-08. Epub 2009 Feb 4.	Garrido C	J Clin Microbiol	2009	2009-02-06	PMC2668340		10.1128/JCM.02099-08		viral load	HIV
19203380	Improving survey methods in sero-epidemiological studies of injecting drug users: a case example of two cross sectional surveys in Serbia and Montenegro	Judd A, Rhodes T, Johnston LG, Platt L, Andjelkovic V, Simić D, Mugosa B, Simić M, Zerjav S, Parry RP, Parry JV.	BMC Infect Dis. 2009 Feb 9;9:14. doi: 10.1186/1471-2334-9-14.	Judd A	BMC Infect Dis	2009	2009-02-11	PMC2647543		10.1186/1471-2334-9-14	not NAAT		HIV, HCV
19208879	Application of human immunodeficiency virus type 1 BED enzyme immunoassay on dried blood spots in India	Lakshmi V, Sudha T, Dandona R, Teja VD, Kumar GA, Dandona L.	J Med Microbiol. 2009 Mar;58(Pt 3):312-317. doi: 10.1099/jmm.0.005249-0.	Lakshmi V	J Med Microbiol	2009	2009-02-12			10.1099/jmm.0.005249-0	not NAAT		HIV
19215603	Use of supervised injection facilities and injection risk behaviours among young drug injectors	Bravo MJ, Royuela L, De la Fuente L, Brugal MT, Barrio G, Domingo-Salvany A; Itínere Project Group.	Addiction. 2009 Apr;104(4):614-9. doi: 10.1111/j.1360-0443.2008.02474.x. Epub 2009 Feb 10.	Bravo MJ	Addiction	2009	2009-02-14			10.1111/j.1360-0443.2008.02474.x	not NAAT		HIV, HCV
19220340	Evaluation of the Abbott Real-Time HIV-1 quantitative assay with dried blood spot specimens	Marconi A, Balestrieri M, Comastri G, Pulvirenti FR, Gennari W, Tagliazucchi S, Pecorari M, Borghi V, Marri D, Zazzi M.	Clin Microbiol Infect. 2009 Jan;15(1):93-7. doi: 10.1111/j.1469-0691.2008.02116.x.	Marconi A	Clin Microbiol Infect	2009	2009-02-18			10.1111/j.1469-0691.2008.02116.x		viral load	HIV
19224654	Incidence of hepatitis C in drug injectors: the role of homelessness, opiate substitution treatment, equipment sharing, and community size	Craine N, Hickman M, Parry JV, Smith J, Walker AM, Russell D, Nix B, May M, McDonald T, Lyons M.	Epidemiol Infect. 2009 Sep;137(9):1255-65. doi: 10.1017/S095026880900212X. Epub 2009 Feb 19.	Craine N	Epidemiol Infect	2009	2009-02-20			10.1017/S095026880900212X	not NAAT		HCV
19225101	Nevirapine resistance in human immunodeficiency virus type 1-positive infants determined using dried blood spots stored for up to six years at room temperature	Nelson JA, Loftis AM, Kamwendo D, Fawzi WW, Taha TE, Goldenberg RL, Fiscus SA.	J Clin Microbiol. 2009 Apr;47(4):1209-11. doi: 10.1128/JCM.00254-09. Epub 2009 Feb 18.	Nelson JA	J Clin Microbiol	2009	2009-02-20	PMC2668311		10.1128/JCM.00254-09		sequencing	HIV
19228359	What is your diagnosis? Blood smear from an injured red-tailed hawk	Johns JL, Luff JA, Shooshtari MP, Zehnder AM, Borjesson DL.	Vet Clin Pathol. 2009 Jun;38(2):247-52. doi: 10.1111/j.1939-165X.2008.00091.x. Epub 2008 Oct 28.	Johns JL	Vet Clin Pathol	2009	2009-02-21			10.1111/j.1939-165X.2008.00091.x	not HxV		na
19249069	Dried blood spots are a useful tool for quality assurance of rapid HIV testing in Kigali, Rwanda	Chaillet P, Zachariah R, Harries K, Rusanganwa E, Harries AD.	Trans R Soc Trop Med Hyg. 2009 Jun;103(6):634-7. doi: 10.1016/j.trstmh.2009.01.023. Epub 2009 Feb 26.	Chaillet P	Trans R Soc Trop Med Hyg	2009	2009-03-03			10.1016/j.trstmh.2009.01.023		diagnosis	HIV
19288936	High prevalence of HIV infection among injection drug users (IDUs) in Hyderabad and Sukkur, Pakistan	Altaf A, Saleem N, Abbas S, Muzaffar R.	J Pak Med Assoc. 2009 Mar;59(3):136-40.	Altaf A	J Pak Med Assoc	2009	2009-03-18				not NAAT		HIV
19289969	Factors associated with an explosive HIV epidemic among injecting drug users in Sargodha, Pakistan	Emmanuel F, Archibald C, Razaque A, Sandstrom P.	J Acquir Immune Defic Syndr. 2009 May 1;51(1):85-90. doi: 10.1097/QAI.0b013e31819906f3.	Emmanuel F	J Acquir Immune Defic Syndr	2009	2009-03-18			10.1097/QAI.0b013e31819906f3	not NAAT		HIV
19321732	Dried-plasma transport using a novel matrix and collection system for human immunodeficiency virus and hepatitis C virus virologic testing	Lloyd RM Jr, Burns DA, Huong JT, Mathis RL, Winters MA, Tanner M, De La Rosa A, Yen-Lieberman B, Armstrong W, Taege A, McClernon DR, Wetshtein JL, Friedrich BM, Ferguson MR, O'Brien W, Feorino PM, Holodniy M.	J Clin Microbiol. 2009 May;47(5):1491-6. doi: 10.1128/JCM.02354-08. Epub 2009 Mar 25.	Lloyd RM Jr	J Clin Microbiol	2009	2009-03-27	PMC2681841		10.1128/JCM.02354-08	not DBS		HIV, HCV
19339474	Outbreak of hepatitis E virus infection in Darfur, Sudan: effectiveness of real-time reverse transcription-PCR analysis of dried blood spots	Mérens A, Guérin PJ, Guthmann JP, Nicand E.	J Clin Microbiol. 2009 Jun;47(6):1931-3. doi: 10.1128/JCM.02245-08. Epub 2009 Apr 1.	Mérens A	J Clin Microbiol	2009	2009-04-03	PMC2691126		10.1128/JCM.02245-08	not HxV		HEV
19357423	Dried blood spots versus plasma for the quantification of HIV-1 RNA using the manual (PCR-ELISA) amplicor monitor HIV-1 version 1.5 assay in Yaounde, Cameroon	Ikomey GM, Atashili J, Okomo-Assoumou MC, Mesembe M, Ndumbe PM.	J Int Assoc Physicians AIDS Care (Chic). 2009 May-Jun;8(3):181-4. doi: 10.1177/1545109709333111. Epub 2009 Apr 8.	Ikomey GM	J Int Assoc Physicians AIDS Care (Chic)	2009	2009-04-10			10.1177/1545109709333111		viral load	HIV
19403653	Rapid decline in the efficiency of HIV drug resistance genotyping from dried blood spots (DBS) and dried plasma spots (DPS) stored at 37 degrees C and high humidity	García-Lerma JG, McNulty A, Jennings C, Huang D, Heneine W, Bremer JW.	J Antimicrob Chemother. 2009 Jul;64(1):33-6. doi: 10.1093/jac/dkp150. Epub 2009 Apr 29.	García-Lerma JG	J Antimicrob Chemother	2009	2009-05-01	PMC2692501		10.1093/jac/dkp150		sequencing	HIV
19428878	The role of injection versus socioeconomic factors in hepatitis A virus infection among young heroin users: Implications for vaccination policies	Luquero FJ, Vallejo F, Fuente Lde L, Toro C, Brugal MT, Bravo MJ, Soriano V, Barrio G, Pulido J; Project Itinere Group.	Vaccine. 2009 May 5;27(20):2674-9. doi: 10.1016/j.vaccine.2009.02.056. Epub 2009 Feb 24.	Luquero FJ	Vaccine	2009	2009-05-12			10.1016/j.vaccine.2009.02.056	not HxV		HAV
19438605	Infants with late breast milk acquisition of HIV-1 generate interferon-gamma responses more rapidly than infants with early peripartum acquisition	Lohman-Payne B, Slyker JA, Richardson BA, Farquhar C, Majiwa M, Maleche-Obimbo E, Mbori-Ngacha D, Overbaugh J, Rowland-Jones S, John-Stewart G.	Clin Exp Immunol. 2009 Jun;156(3):511-7. doi: 10.1111/j.1365-2249.2009.03937.x.	Lohman-Payne B	Clin Exp Immunol	2009	2009-05-15	PMC2691981		10.1111/j.1365-2249.2009.03937.x		diagnosis	HIV
19442838	Detection of HIV-1 in alternative specimen types using the APTIMA HIV-1 RNA Qualitative Assay	Nugent CT, Dockter J, Bernardin F, Hecht R, Smith D, Delwart E, Pilcher C, Richman D, Busch M, Giachetti C.	J Virol Methods. 2009 Jul;159(1):10-4. doi: 10.1016/j.jviromet.2009.02.015. Epub 2009 Feb 24.	Nugent CT	J Virol Methods	2009	2009-05-16	PMC2930826	NIHMS229342	10.1016/j.jviromet.2009.02.015		diagnosis	HIV
19474266	Ultra-high-throughput, automated nucleic acid detection of human immunodeficiency virus (HIV) for infant infection diagnosis using the Gen-Probe Aptima HIV-1 screening assay	Stevens WS, Noble L, Berrie L, Sarang S, Scott LE.	J Clin Microbiol. 2009 Aug;47(8):2465-9. doi: 10.1128/JCM.00317-09. Epub 2009 May 27.	Stevens WS	J Clin Microbiol	2009	2009-05-29	PMC2725647		10.1128/JCM.00317-09		diagnosis	HIV
19491653	Universal HIV testing of infants at immunization clinics: an acceptable and feasible approach for early infant diagnosis in high HIV prevalence settings	Rollins N, Mzolo S, Moodley T, Esterhuizen T, van Rooyen H.	AIDS. 2009 Sep 10;23(14):1851-7. doi: 10.1097/QAD.0b013e32832d84fd.	Rollins N	AIDS	2009	2009-06-04			10.1097/QAD.0b013e32832d84fd		diagnosis	HIV
19503790	Low-cost HIV-1 diagnosis and quantification in dried blood spots by real time PCR	Mehta N, Trzmielina S, Nonyane BA, Eliot MN, Lin R, Foulkes AS, McNeal K, Ammann A, Eulalievyolo V, Sullivan JL, Luzuriaga K, Somasundaran M.	PLoS One. 2009 Jun 5;4(6):e5819. doi: 10.1371/journal.pone.0005819.	Mehta N	PLoS One	2009	2009-06-09	PMC2688035		10.1371/journal.pone.0005819		diagnosis, viral load	HIV
19506378	Injecting, sexual risk behaviors and HIV infection in young cocaine and heroin users in Spain	Brugal MT, Pulido J, Toro C, de la Fuente L, Bravo MJ, Ballesta R, Soriano V, Barrio G, Vallejo F, Domingo-Salvany A, Castellano Y; Project Itinere Group.	Eur Addict Res. 2009;15(3):171-8. doi: 10.1159/000220345. Epub 2009 Jun 5.	Brugal MT	Eur Addict Res	2009	2009-06-10			10.1159/000220345	not NAAT		HIV, HBV, HCV
19523984	Quantitation of HIV-1 RNA in dried blood and plasma spots	Reigadas S, Schrive MH, Aurillac-Lavignolle V, Fleury HJ.	J Virol Methods. 2009 Oct;161(1):177-80. doi: 10.1016/j.jviromet.2009.06.002. Epub 2009 Jun 11.	Reigadas S	J Virol Methods	2009	2009-06-16			10.1016/j.jviromet.2009.06.002		viral load	HIV
19530953	Field evaluation of diagnostic accuracy of an oral fluid rapid test for HIV, tested at point-of-service sites in rural Zimbabwe	Pascoe SJ, Langhaug LF, Mudzori J, Burke E, Hayes R, Cowan FM.	AIDS Patient Care STDS. 2009 Jul;23(7):571-6. doi: 10.1089/apc.2008.0225.	Pascoe SJ	AIDS Patient Care STDS	2009	2009-06-18	PMC2856437		10.1089/apc.2008.0225	not NAAT		HIV
19550289	Monitoring HIV vaccine trial participants for primary infection: studies in the SIV/macaque model	Whitney JB, Luedemann C, Bao S, Miura A, Rao SS, Mascola JR, Letvin NL.	AIDS. 2009 Jul 31;23(12):1453-60. doi: 10.1097/QAD.0b013e32832b43d9.	Whitney JB	AIDS	2009	2009-06-25	PMC2776694	NIHMS156231	10.1097/QAD.0b013e32832b43d9		viral load	HIV
19620878	Measure of viral load by using the Abbott Real-Time HIV-1 assay on dried blood and plasma spot specimens collected in 2 rural dispensaries in Cameroon	Mbida AD, Sosso S, Flori P, Saoudin H, Lawrence P, Monny-Lobé M, Oyono Y, Ndzi E, Cappelli G, Lucht F, Pozzetto B, Oukem-Boyer OO, Bourlet T.	J Acquir Immune Defic Syndr. 2009 Sep 1;52(1):9-16. doi: 10.1097/QAI.0b013e3181aeccbc.	Mbida AD	J Acquir Immune Defic Syndr	2009	2009-07-22			10.1097/QAI.0b013e3181aeccbc		viral load	HIV
19625479	Detection of low levels of human immunodeficiency virus (HIV) may be critical for early diagnosis of pediatric HIV infection by use of dried blood spots	Walter J, Kuhn L, Semrau K, Decker DW, Sinkala M, Kankasa C, Thea DM, Bulterys M, Ou CY, Aldrovandi GM.	J Clin Microbiol. 2009 Sep;47(9):2989-91. doi: 10.1128/JCM.02453-08. Epub 2009 Jul 22.	Walter J	J Clin Microbiol	2009	2009-07-24	PMC2738105		10.1128/JCM.02453-08		diagnosis	HIV
19635135	Prevalence and risk factors for Hepatitis C and HIV-1 infections among pregnant women in Central Brazil	Costa ZB, Machado GC, Avelino MM, Gomes Filho C, Macedo Filho JV, Minuzzi AL, Turchi MD, Stefani MM, de Souza WV, Martelli CM.	BMC Infect Dis. 2009 Jul 27;9:116. doi: 10.1186/1471-2334-9-116.	Costa ZB	BMC Infect Dis	2009	2009-07-29	PMC2726149		10.1186/1471-2334-9-116	not NAAT		HIV, HCV
19642385	[Evaluation of BED-CEIA assay with dried blood spot specimens in China]	Shen S, Tian F, Jiang HZ, Sun GQ, Miao LF, Guo XL, Xiao Y, Jia YJ, Vermund SH, Jiang Y.	Zhonghua Liu Xing Bing Xue Za Zhi. 2009 Mar;30(3):273-6.	Shen S	Zhonghua Liu Xing Bing Xue Za Zhi	2009	2009-08-01				not NAAT		HIV
19644129	Rapid, point-of-care extraction of human immunodeficiency virus type 1 proviral DNA from whole blood for detection by real-time PCR	Jangam SR, Yamada DH, McFall SM, Kelso DM.	J Clin Microbiol. 2009 Aug;47(8):2363-8. doi: 10.1128/JCM.r00092-09.	Jangam SR	J Clin Microbiol	2009	2009-08-01	PMC2725643		10.1128/JCM.r00092-09		diagnosis	HIV
19663598	Dried blood spots perform well in viral load monitoring of patients who receive antiretroviral treatment in rural Tanzania	Johannessen A, Garrido C, Zahonero N, Sandvik L, Naman E, Kivuyo SL, Kasubi MJ, Gundersen SG, Bruun JN, de Mendoza C.	Clin Infect Dis. 2009 Sep 15;49(6):976-81. doi: 10.1086/605502.	Johannessen A	Clin Infect Dis	2009	2009-08-12			10.1086/605502		viral load	HIV
19704164	Dried fluid spots for HIV type-1 viral load and resistance genotyping: a systematic review	Hamers RL, Smit PW, Stevens W, Schuurman R, Rinke de Wit TF.	Antivir Ther. 2009;14(5):619-29.	Hamers RL	Antivir Ther	2009	2009-08-26				review		HIV
19741481	Evaluation of a dried blood spot HIV-1 RNA program for early infant diagnosis and viral load monitoring at rural and remote healthcare facilities	Lofgren SM, Morrissey AB, Chevallier CC, Malabeja AI, Edmonds S, Amos B, Sifuna DJ, von Seidlein L, Schimana W, Stevens WS, Bartlett JA, Crump JA.	AIDS. 2009 Nov 27;23(18):2459-66. doi: 10.1097/QAD.0b013e328331f702.	Lofgren SM	AIDS	2009	2009-09-11	PMC2890230	NIHMS202921	10.1097/QAD.0b013e328331f702		diagnosis, viral load	HIV
19776036	Dried blood spots can expand access to virological monitoring of HIV treatment in resource-limited settings	Johannessen A, Trøseid M, Calmy A.	J Antimicrob Chemother. 2009 Dec;64(6):1126-9. doi: 10.1093/jac/dkp353. Epub 2009 Sep 23.	Johannessen A	J Antimicrob Chemother	2009	2009-09-25			10.1093/jac/dkp353		viral load	HIV
19788743	Use of dried blood samples for monitoring hepatitis B virus infection	Lira R, Maldonado-Rodriguez A, Rojas-Montes O, Ruiz-Tachiquin M, Torres-Ibarra R, Cano-Dominguez C, Valdez-Salazar H, Gomez-Delgado A, Muñoz O, Alvarez-Muñoz MT.	Virol J. 2009 Sep 29;6:153. doi: 10.1186/1743-422X-6-153.	Lira R	Virol J	2009	2009-10-01	PMC2761391		10.1186/1743-422X-6-153		viral load	HBV
19878694	Cross-contamination during processing of dried blood spots used for rapid diagnosis of HIV-1 infection of infants is rare and avoidable	Mitchell C, Kraft K, Peterson D, Frenkel L.	J Virol Methods. 2010 Feb;163(2):489-91. doi: 10.1016/j.jviromet.2009.10.016. Epub 2009 Oct 28.	Mitchell C	J Virol Methods	2010	2009-11-03	PMC2815236	NIHMS155607	10.1016/j.jviromet.2009.10.016		diagnosis	HIV
19962936	Correlation between HIV-1 viral load quantification in plasma, dried blood spots, and dried plasma spots using the Roche COBAS Taqman assay	Andreotti M, Pirillo M, Guidotti G, Ceffa S, Paturzo G, Germano P, Luhanga R, Chimwaza D, Mancini MG, Marazzi MC, Vella S, Palombi L, Giuliano M.	J Clin Virol. 2010 Jan;47(1):4-7. doi: 10.1016/j.jcv.2009.11.006. Epub 2009 Dec 4.	Andreotti M	J Clin Virol	2010	2009-12-08			10.1016/j.jcv.2009.11.006		viral load	HIV
20001316	HIV type 1 in Fiji is caused by subtypes C and B	Ryan CB, Kama M, Darcy A, Aleksic E, Mirza T, Chaudhary A, Oelrichs RB, Rogers GD, Crowe SM.	AIDS Res Hum Retroviruses. 2009 Dec;25(12):1355-8. doi: 10.1089/aid.2009.0175.	Ryan CB	AIDS Res Hum Retroviruses	2009	2009-12-17			10.1089/aid.2009.0175		sequencing	HIV
20018560	Measuring human immunodeficiency virus type 1 RNA loads in dried blood spot specimens using NucliSENS EasyQ HIV-1 v2.0	van Deursen P, Oosterlaken T, Andre P, Verhoeven A, Bertens L, Trabaud MA, Ligeon V, de Jong J.	J Clin Virol. 2010 Feb;47(2):120-5. doi: 10.1016/j.jcv.2009.11.021.	van Deursen P	J Clin Virol	2010	2009-12-19			10.1016/j.jcv.2009.11.021		viral load	HIV
20043287	Dried blood spot for hepatitis C virus serology and molecular testing	Tuaillon E, Mondain AM, Meroueh F, Ottomani L, Picot MC, Nagot N, Van de Perre P, Ducos J.	Hepatology. 2010 Mar;51(3):752-8. doi: 10.1002/hep.23407.	Tuaillon E	Hepatology	2010	2010-01-01			10.1002/hep.23407		viral load, sequencing	HCV
20045028	HIV-1 and HCV detection in dried blood spots by SYBR Green multiplex real-time RT-PCR	De Crignis E, Re MC, Cimatti L, Zecchi L, Gibellini D.	J Virol Methods. 2010 Apr;165(1):51-6. doi: 10.1016/j.jviromet.2009.12.017. Epub 2010 Jan 5.	De Crignis E	J Virol Methods	2010	2010-01-05			10.1016/j.jviromet.2009.12.017		diagnosis	HIV, HCV
20052598	Surveillance of HIV drug resistance transmission in Iran: experience gained from a pilot study	Mousavi SM, Hamkar R, Gouya MM, Safaie A, Zahraei SM, Yazdani Z, Asbaghi Namini S, Bertagnolio S, Sutherland D, Sandstrom P, Brooks J.	Arch Virol. 2010 Mar;155(3):329-34. doi: 10.1007/s00705-009-0583-6. Epub 2010 Jan 6.	Mousavi SM	Arch Virol	2010	2010-01-07			10.1007/s00705-009-0583-6		sequencing	HIV
20087079	Quantification of HIV-1 RNA on dried blood spots	Johannessen A.	AIDS. 2010 Jan 28;24(3):475-6. doi: 10.1097/QAD.0b013e3283365383.	Johannessen A	AIDS	2010	2010-01-21			10.1097/QAD.0b013e3283365383		viral load	HIV
20109463	T-cell enumeration from dried blood spots by quantifying rearranged T-cell receptor-beta genes	Redd AD, Ciccone EJ, Nakigozi G, Keruly JC, Ndyanabo A, Iga B, Gray RH, Serwadda D, Quinn TC.	J Immunol Methods. 2010 Mar 31;354(1-2):40-4. doi: 10.1016/j.jim.2010.01.008. Epub 2010 Jan 28.	Redd AD	J Immunol Methods	2010	2010-01-30	PMC2844472	NIHMS180171	10.1016/j.jim.2010.01.008	not HxV		na
20121622	Surveillance of transmitted HIV type 1 drug resistance in newly diagnosed hiv type 1-infected patients in Shandong Province, China	Zhang J, Kang D, Fu J, Sun X, Lin B, Bi Z, Nkengasong JN, Yang C.	AIDS Res Hum Retroviruses. 2010 Jan;26(1):99-103. doi: 10.1089/aid.2009.0184.	Zhang J	AIDS Res Hum Retroviruses	2010	2010-02-04			10.1089/aid.2009.0184		sequencing	HIV
20163343	Stability of dried blood spots for HIV-1 drug resistance analysis	Hearps AC, Ryan CE, Morris LM, Plate MM, Greengrass V, Crowe SM.	Curr HIV Res. 2010 Mar;8(2):134-40. doi: 10.2174/157016210790442740.	Hearps AC	Curr HIV Res	2010	2010-02-19			10.2174/157016210790442740		sequencing	HIV
20167998	HIV contamination of commercial PCR enzymes raises the importance of quality control of low-cost in-house genotypic HIV drug resistance tests	Monleau M, Plantier JC, Peeters M.	Antivir Ther. 2010;15(1):121-6. doi: 10.3851/IMP1478.	Monleau M	Antivir Ther	2010	2010-02-20			10.3851/IMP1478	protocol		HIV
20211580	Early diagnosis of human immunodeficiency virus-1 infection in infants with the NucliSens EasyQ assay on dried blood spots	Lilian RR, Bhowan K, Sherman GG.	J Clin Virol. 2010 May;48(1):40-3. doi: 10.1016/j.jcv.2010.02.006. Epub 2010 Mar 7.	Lilian RR	J Clin Virol	2010	2010-03-10			10.1016/j.jcv.2010.02.006		diagnosis	HIV
20214795	Population-based seroprevalence of HSV-2 and syphilis in Andhra Pradesh state of India	Schneider JA, Lakshmi V, Dandona R, Kumar GA, Sudha T, Dandona L.	BMC Infect Dis. 2010 Mar 9;10:59. doi: 10.1186/1471-2334-10-59.	Schneider JA	BMC Infect Dis	2010	40248	PMC2848152		10.1186/1471-2334-10-59	not HxV		HSV-2
20215884	Reply to 'Quantification of HIV-1 RNA on Dried Blood Spots' AIDS 24:475-6	Lofgren SM, Stevens WS, Bartlett JA, Crump JA.	AIDS. 2010 Mar 13;24(5):785-6. doi: 10.1097/QAD.0b013e32833653c5.	Lofgren SM	AIDS	2010	2010-03-11	PMC6205150	NIHMS990365	10.1097/QAD.0b013e32833653c5	no data		HIV
20418650	Application of dried blood spot in the sero-diagnosis of hepatitis B infection (HBV) in an HBV hyper-endemic nation	Forbi JC, Obagu JO, Gyar SD, Pam CR, Pennap GR, Agwale SM.	Ann Afr Med. 2010 Jan-Mar;9(1):44-5. doi: 10.4103/1596-3519.62625.	Forbi JC	Ann Afr Med	2010	2010-04-27			10.4103/1596-3519.62625	not NAAT		HBV
20456636	Measuring the incidence, prevalence and genetic relatedness of hepatitis C infections among a community recruited sample of injecting drug users, using dried blood spots	Hope VD, Hickman M, Ngui SL, Jones S, Telfer M, Bizzarri M, Ncube F, Parry JV.	J Viral Hepat. 2011 Apr;18(4):262-70. doi: 10.1111/j.1365-2893.2010.01297.x.	Hope VD	J Viral Hepat	2011	2010-05-12			10.1111/j.1365-2893.2010.01297.x		diagnosis, sequencing	HCV
20465784	Distribution of hepatitis C virus genotypes among injecting drug users in Lebanon	Mahfoud Z, Kassak K, Kreidieh K, Shamra S, Ramia S.	Virol J. 2010 May 13;7:96. doi: 10.1186/1743-422X-7-96.	Mahfoud Z	Virol J	2010	2010-05-15	PMC2885342		10.1186/1743-422X-7-96		sequencing	HCV
20496089	Genotypic testing for HIV-1 drug resistance using dried blood samples	Lira R, Valdez-Salazar H, Vazquez-Rosales G, Rojas-Montes O, Ruiz-Tachiquin M, Torres-Ibarra R, Cano-Dominguez C, Maldonado-Rodríguez A, Gomez A, Muñoz O, Alvarez-Muñoz MT.	Arch Virol. 2010 Jul;155(7):1117-25. doi: 10.1007/s00705-010-0696-y. Epub 2010 May 23.	Lira R	Arch Virol	2010	2010-05-25			10.1007/s00705-010-0696-y		sequencing	HIV
20497410	Reduced risk of transfusion-transmitted HIV in Kenya through centrally co-ordinated blood centres, stringent donor selection and effective p24 antigen-HIV antibody screening	Basavaraju SV, Mwangi J, Nyamongo J, Zeh C, Kimani D, Shiraishi RW, Madoda R, Okonji JA, Sugut W, Ongwae S, Pitman JP, Marum LH.	Vox Sang. 2010 Oct;99(3):212-9. doi: 10.1111/j.1423-0410.2010.01340.x.	Basavaraju SV	Vox Sang	2010	2010-05-26			10.1111/j.1423-0410.2010.01340.x	not NAAT		HIV
20517161	Reducing pediatric HIV infection: estimating mother-to-child transmission rates in a program setting in Zambia	Torpey K, Kasonde P, Kabaso M, Weaver MA, Bryan G, Mukonka V, Bweupe M, Zimba C, Mwale F, Colebunders R.	J Acquir Immune Defic Syndr. 2010 Aug;54(4):415-22. doi: 10.1097/QAI.0b013e3181e36616.	Torpey K	J Acquir Immune Defic Syndr	2010	2010-06-03			10.1097/QAI.0b013e3181e36616		diagnosis	HIV
20542904	Effect of storage conditions of dried plasma and blood spots on HIV-1 RNA quantification and PCR amplification for drug resistance genotyping	Monleau M, Butel C, Delaporte E, Boillot F, Peeters M.	J Antimicrob Chemother. 2010 Aug;65(8):1562-6. doi: 10.1093/jac/dkq205. Epub 2010 Jun 11.	Monleau M	J Antimicrob Chemother	2010	2010-06-15			10.1093/jac/dkq205		sequencing	HIV
20543656	Acute HIV-1 infection is highly prevalent in Ugandan adults with suspected malaria	Bebell LM, Pilcher CD, Dorsey G, Havlir D, Kamya MR, Busch MP, Dunn Williams J, Nugent CT, Bentsen C, Rosenthal PJ, Charlebois ED.	AIDS. 2010 Jul 31;24(12):1945-52. doi: 10.1097/QAD.0b013e32833bb732.	Bebell LM	AIDS	2010	2010-06-15	PMC2909782	NIHMS213371	10.1097/QAD.0b013e32833bb732		diagnosis	HIV
20565786	Introducing a multi-site program for early diagnosis of HIV infection among HIV-exposed infants in Tanzania	Nuwagaba-Biribonwoha H, Werq-Semo B, Abdallah A, Cunningham A, Gamaliel JG, Mtunga S, Nankabirwa V, Malisa I, Gonzalez LF, Massambu C, Nash D, Justman J, Abrams EJ.	BMC Pediatr. 2010 Jun 17;10:44. doi: 10.1186/1471-2431-10-44.	Nuwagaba-Biribonwoha H	BMC Pediatr	2010	2010-06-23	PMC2907368		10.1186/1471-2431-10-44		diagnosis	HIV
20587119	An outbreak of hepatitis A affecting a nursery school and a primary school	McFarland N, Dryden M, Ramsay M, Tedder RS, Ngui SL; 2008 Winchester HAV Outbreak Team.	Epidemiol Infect. 2011 Mar;139(3):336-43. doi: 10.1017/S0950268810001433. Epub 2010 Jun 29.	McFarland N	Epidemiol Infect	2011	2010-07-01			10.1017/S0950268810001433	not HxV		HAV
20632164	Ultrafast and high-throughput mass spectrometric assay for therapeutic drug monitoring of antiretroviral drugs in pediatric HIV-1 infection applying dried blood spots	Meesters RJ, van Kampen JJ, Reedijk ML, Scheuer RD, Dekker LJ, Burger DM, Hartwig NG, Osterhaus AD, Luider TM, Gruters RA.	Anal Bioanal Chem. 2010 Sep;398(1):319-28. doi: 10.1007/s00216-010-3952-9. Epub 2010 Jul 15.	Meesters RJ	Anal Bioanal Chem	2010	2010-07-16	PMC2919689		10.1007/s00216-010-3952-9	TDM		HIV
20660209	Development and application of a broadly sensitive dried-blood-spot-based genotyping assay for global surveillance of HIV-1 drug resistance	Yang C, McNulty A, Diallo K, Zhang J, Titanji B, Kassim S, Wadonda-Kabondo N, Aberle-Grasse J, Kibuka T, Ndumbe PM, Vedapuri S, Zhou Z, Chilima B, Nkengasong JN.	J Clin Microbiol. 2010 Sep;48(9):3158-64. doi: 10.1128/JCM.00564-10. Epub 2010 Jul 21.	Yang C	J Clin Microbiol	2010	2010-07-28	PMC2937690		10.1128/JCM.00564-10		sequencing	HIV
20660680	Clinical evaluation of a dried blood spot assay for atazanavir	Van Schooneveld T, Swindells S, Nelson SR, Robbins BL, Moore R, Fletcher CV.	Antimicrob Agents Chemother. 2010 Oct;54(10):4124-8. doi: 10.1128/AAC.00297-10. Epub 2010 Jul 26.	Van Schooneveld T	Antimicrob Agents Chemother	2010	2010-07-28	PMC2944558		10.1128/AAC.00297-10	TDM		HIV
20670399	The prevalence of hepatitis B virus markers in a cohort of students in Bangui, Central African Republic	Komas NP, Baï-Sepou S, Manirakiza A, Léal J, Béré A, Le Faou A.	BMC Infect Dis. 2010 Jul 29;10:226. doi: 10.1186/1471-2334-10-226.	Komas NP	BMC Infect Dis	2010	2010-07-31	PMC2918609		10.1186/1471-2334-10-226	not NAAT		HBV
20683195	The role of transplacental microtransfusions of maternal lymphocytes in in utero HIV transmission	Lee TH, Chafets DM, Biggar RJ, McCune JM, Busch MP.	J Acquir Immune Defic Syndr. 2010 Oct;55(2):143-7. doi: 10.1097/QAI.0b013e3181eb301e.	Lee TH	J Acquir Immune Defic Syndr	2010	2010-08-05	PMC3509795	NIHMS415956	10.1097/QAI.0b013e3181eb301e		diagnosis	HIV
20700058	Dried blood spot HIV-1 RNA quantification using open real-time systems in South Africa and Burkina Faso	Viljoen J, Gampini S, Danaviah S, Valéa D, Pillay S, Kania D, Méda N, Newell ML, Van de Perre P, Rouet F; World Health Organization/ANRS 1289 Kesho Bora Study Group.	J Acquir Immune Defic Syndr. 2010 Nov;55(3):290-8. doi: 10.1097/QAI.0b013e3181edaaf5.	Viljoen J	J Acquir Immune Defic Syndr	2010	2010-08-12			10.1097/QAI.0b013e3181edaaf5		viral load	HIV
20735238	Iatrogenic transmission of human T cell lymphotropic virus type 1 and hepatitis C virus through parenteral treatment and chemoprophylaxis of sleeping sickness in colonial Equatorial Africa	Pépin J, Labbé AC, Mamadou-Yaya F, Mbélesso P, Mbadingaï S, Deslandes S, Locas MC, Frost E.	Clin Infect Dis. 2010 Oct 1;51(7):777-84. doi: 10.1086/656232.	Pépin J	Clin Infect Dis	2010	2010-08-26			10.1086/656232		diagnosis, sequencing	HCV
20855231	Using a simplified human immunodeficiency virus type 1 p24 antigen assay to diagnose pediatric HIV-infection in Malawi	Mwapasa V, Cachafeiro A, Makuta Y, Beckstead DJ, Pennell ML, Chilima B, Mwagomba B, Fiscus SA, Kwiek JJ.	J Clin Virol. 2010 Dec;49(4):299-302. doi: 10.1016/j.jcv.2010.08.013. Epub 2010 Sep 19.	Mwapasa V	J Clin Virol	2010	2010-09-22	PMC2981665	NIHMS234137	10.1016/j.jcv.2010.08.013		diagnosis	HIV
20863854	Quantitative recovery of proviral HIV-1 DNA from leukocytes by the Dried Buffy Coat Spot method for real-time PCR determination	Rossi de Gasperis M, Caione MD, Concato C, Fiscarelli E, Di Pietro N, Salotti V, Putignani L, Menichella D, Callea F.	J Virol Methods. 2010 Dec;170(1-2):121-7. doi: 10.1016/j.jviromet.2010.09.012. Epub 2010 Sep 21.	Rossi de Gasperis M	J Virol Methods	2010	2010-09-25			10.1016/j.jviromet.2010.09.012		diagnosis	HIV
20863855	Novel application of Locked Nucleic Acid chemistry for a Taqman assay for measuring diverse human immunodeficiency virus type 1 subtypes	Li P, Ruel T, Fujimoto K, Hatano H, Yukl S, Eller LA, Liegler T, Kamya M, Gassasira A, Dorsey G, Rosenthal PJ, Havlir DV, Wong JK.	J Virol Methods. 2010 Dec;170(1-2):115-20. doi: 10.1016/j.jviromet.2010.09.011. Epub 2010 Sep 21.	Li P	J Virol Methods	2010	2010-09-25	PMC3280821	NIHMS254493	10.1016/j.jviromet.2010.09.011		diagnosis	HIV
20881473	The Regai Dzive Shiri project: results of a randomized trial of an HIV prevention intervention for youth	Cowan FM, Pascoe SJ, Langhaug LF, Mavhu W, Chidiya S, Jaffar S, Mbizvo MT, Stephenson JM, Johnson AM, Power RM, Woelk G, Hayes RJ; Regai Dzive Shiri trial team.	AIDS. 2010 Oct 23;24(16):2541-52. doi: 10.1097/QAD.0b013e32833e77c9.	Cowan FM	AIDS	2010	2010-10-01	PMC3058934	NIHMS237455	10.1097/QAD.0b013e32833e77c9	not NAAT		HIV
21041915	HIV type-1 drug resistance testing on dried blood spots is feasible and reliable in patients who fail antiretroviral therapy in rural Tanzania	Johannessen A, Holberg-Petersen M, Lövgaarden G, Naman E, Ormaasen V, Matee MI, Gundersen SG, Bruun JN.	Antivir Ther. 2010;15(7):1003-9. doi: 10.3851/IMP1660.	Johannessen A	Antivir Ther	2010	2010-11-03			10.3851/IMP1660		sequencing	HIV
21059842	Prevalence and correlates of Herpes Simplex Virus-2 and syphilis infections in the general population in India	Sgaier SK, Mony P, Jayakumar S, McLaughlin C, Arora P, Kumar R, Bhatia P, Jha P.	Sex Transm Infect. 2011 Mar;87(2):94-100. doi: 10.1136/sti.2010.043687. Epub 2010 Nov 8.	Sgaier SK	Sex Transm Infect	2011	2010-11-10			10.1136/sti.2010.043687	not HxV		HSV-2
21083497	Dried blood spots in HIV monitoring: applications in resource-limited settings	Johannessen A.	Bioanalysis. 2010 Nov;2(11):1893-908. doi: 10.4155/bio.10.120.	Johannessen A	Bioanalysis	2010	2010-11-19			10.4155/bio.10.120	review		HIV
21113040	Quality assurance in the HIV/AIDS laboratory network of China	Jiang Y, Qiu M, Zhang G, Xing W, Xiao Y, Pan P, Yao J, Ou CY, Su X.	Int J Epidemiol. 2010 Dec;39 Suppl 2(Suppl 2):ii72-8. doi: 10.1093/ije/dyq224.	Jiang Y	Int J Epidemiol	2010	2010-11-30	PMC2992624		10.1093/ije/dyq224	not relevant		HIV
21115444	HIV-1 drug resistance testing from dried blood spots collected in rural Tanzania using the ViroSeq HIV-1 Genotyping System	Johannessen A, Garrido C, Zahonero N, Naman E, de Mendoza C.	J Antimicrob Chemother. 2011 Feb;66(2):260-4. doi: 10.1093/jac/dkq433. Epub 2010 Nov 25.	Johannessen A	J Antimicrob Chemother	2011	2010-12-01	PMC3019084		10.1093/jac/dkq433		sequencing	HIV
21130027	Minority HIV mutation detection in dried blood spots indicates high specimen integrity and reveals hidden archived drug resistance	Wei X, Youngpairoj AS, Garrido C, Zahonero N, Corral A, de Mendoza C, Heneine W, Johnson JA, Garcia-Lerma JG.	J Clin Virol. 2011 Feb;50(2):148-52. doi: 10.1016/j.jcv.2010.11.006. Epub 2010 Dec 3.	Wei X	J Clin Virol	2011	2010-12-07			10.1016/j.jcv.2010.11.006		sequencing	HIV
21172389	Abbott RealTime HIV-1 m2000rt viral load testing: manual extraction versus the automated m2000sp extraction	Scott LE, Crump JA, Msuya E, Morrissey AB, Venter WF, Stevens WS.	J Virol Methods. 2011 Mar;172(1-2):78-80. doi: 10.1016/j.jviromet.2010.12.006. Epub 2010 Dec 21.	Scott LE	J Virol Methods	2011	2010-12-22	PMC3164890	NIHMS318132	10.1016/j.jviromet.2010.12.006		viral load	HIV
21179184	Dried blood spots for HIV-1 drug resistance and viral load testing: A review of current knowledge and WHO efforts for global HIV drug resistance surveillance	Bertagnolio S, Parkin NT, Jordan M, Brooks J, García-Lerma JG.	AIDS Rev. 2010 Oct-Dec;12(4):195-208.	Bertagnolio S	AIDS Rev	2010	2010-12-24				review		HIV
21181914	The use of dried blood spots for assessing antibody response to hepatitis A virus after natural infection and vaccination	Melgaço JG, Pinto MA, Rocha AM, Freire M, Gaspar LP, Lima SM, Cruz OG, Vitral CL.	J Med Virol. 2011 Feb;83(2):208-17. doi: 10.1002/jmv.21973.	Melgaço JG	J Med Virol	2011	2010-12-25			10.1002/jmv.21973	not HxV		HAV
21215126	[Feasibility of using dried blood spots to detect HIV drug resistance genotyping]	Ma PF, Xing H, Liao LJ, Chen B, Zhao QB, Quan Y, Sun F, Yang SM, Su B, Chen X, Shao YM.	Zhonghua Yu Fang Yi Xue Za Zhi. 2010 Nov;44(11):993-8.	Ma PF	Zhonghua Yu Fang Yi Xue Za Zhi	2010	2011-01-11					sequencing	HIV
21241214	Slower clearance of nevirapine resistant virus in infants failing extended nevirapine prophylaxis for prevention of mother-to-child HIV transmission	Persaud D, Bedri A, Ziemniak C, Moorthy A, Gudetta B, Abashawl A, Mengistu Y, Omer SB, Isehak A, Kumbi S, Adamu R, Lulseged S, Ashworth R, Hassen E, Ruff A; Ethiopian Swen Study Team.	AIDS Res Hum Retroviruses. 2011 Aug;27(8):823-9. doi: 10.1089/aid.2010.0346. Epub 2011 Feb 25.	Persaud D	AIDS Res Hum Retroviruses	2011	2011-01-19	PMC3149453		10.1089/aid.2010.0346	PrEP or prophylaxis		HIV
21288854	Pooling strategies to reduce the cost of HIV-1 RNA load monitoring in a resource-limited setting	van Zyl GU, Preiser W, Potschka S, Lundershausen AT, Haubrich R, Smith D.	Clin Infect Dis. 2011 Jan 15;52(2):264-70. doi: 10.1093/cid/ciq084.	van Zyl GU	Clin Infect Dis	2011	2011-02-04	PMC3106253		10.1093/cid/ciq084		viral load	HIV
21326132	Drug resistance prevalence in human immunodeficiency virus type 1 infected pediatric populations in Honduras and El Salvador during 1989-2009	Holguín A, Erazo K, Escobar G, de Mulder M, Yebra G, Martín L, Jovel LE, Castaneda L, Pérez E; Proyecto Esther.	Pediatr Infect Dis J. 2011 May;30(5):e82-7. doi: 10.1097/INF.0b013e3182117289.	Holguín A	Pediatr Infect Dis J	2011	2011-02-18			10.1097/INF.0b013e3182117289		sequencing	HIV
21330193	Analysis of the optimal cut-point for HIV-p24 antigen testing to diagnose HIV infection in HIV-exposed children from resource-constrained settings	Tamhane M, Gautney B, Shiu C, Segaren N, Jeannis L, Eustache C, Simeon-Fadois Y, Chen YH, De D, Irivinti S, Tamma P, Thompson CB, Khamadi S, Siberry GK, Persaud D.	J Clin Virol. 2011 Apr;50(4):338-41. doi: 10.1016/j.jcv.2011.01.012. Epub 2011 Feb 16.	Tamhane M	J Clin Virol	2011	2011-02-19	PMC3065028	NIHMS275097	10.1016/j.jcv.2011.01.012		diagnosis	HIV
21330743	Distribution of HIV-1 and HSV-2 epidemics in Chad revealing HSV-2 hot-spot in regions of high-risk HIV spread	Charpentier C, Koyalta D, Ndinaromtan M, Tchobkréo B, Jenabian MA, Day N, Si-Mohamed A, Weiss H, Bélec L.	J Infect Dev Ctries. 2011 Feb 1;5(1):64-7. doi: 10.3855/jidc.1054.	Charpentier C	J Infect Dev Ctries	2011	2011-02-19	PMC3763473	EMS54342	10.3855/jidc.1054	not HxV		HSV-2
21332984	Evaluation of a single round polymerase chain reaction assay using dried blood spots for diagnosis of HIV-1 infection in infants in an African setting	Chohan BH, Emery S, Wamalwa D, John-Stewart G, Majiwa M, Ng'ayo M, Froggett S, Overbaugh J.	BMC Pediatr. 2011 Feb 18;11:18. doi: 10.1186/1471-2431-11-18.	Chohan BH	BMC Pediatr	2011	2011-02-22	PMC3050718		10.1186/1471-2431-11-18		diagnosis	HIV
21380664	Diagnosis and Direct Automated Sequencing of HIV-1 From Dried Blood Spots (DBS) Collected on Filter Paper	Cassol SA, Read S, Weniger BG, Pilon R, Leung B, Mo T.	Methods Mol Med. 1999;17:125-38. doi: 10.1385/0-89603-369-4:125.	Cassol SA	Methods Mol Med	1999	2011-03-08			10.1385/0-89603-369-4:125		diagnosis, sequencing	HIV
21394051	Prevalence of hepatitis C virus antibody in newborn infants in southern California in 2003	Bradley JS, Graham S, Picchio GR, Vugia DJ, Kharrazi M.	Pediatr Infect Dis J. 2011 Jul;30(7):618-20. doi: 10.1097/INF.0b013e318214dc4d.	Bradley JS	Pediatr Infect Dis J	2011	2011-03-12			10.1097/INF.0b013e318214dc4d	not NAAT		HCV
21408083	Trouble with bleeding: risk factors for acute hepatitis C among HIV-positive gay men from Germany--a case-control study	Schmidt AJ, Rockstroh JK, Vogel M, An der Heiden M, Baillot A, Krznaric I, Radun D.	PLoS One. 2011 Mar 8;6(3):e17781. doi: 10.1371/journal.pone.0017781.	Schmidt AJ	PLoS One	2011	2011-03-17	PMC3050932		10.1371/journal.pone.0017781	not NAAT		HCV
21417948	Short communication: high prevalence of drug resistance in HIV type 1-infected children born in Honduras and Belize 2001 to 2004	Parham L, de Rivera IL, Murillo W, Naver L, Largaespada N, Albert J, Karlsson AC.	AIDS Res Hum Retroviruses. 2011 Oct;27(10):1055-9. doi: 10.1089/AID.2010.0289. Epub 2011 May 6.	Parham L	AIDS Res Hum Retroviruses	2011	2011-03-23			10.1089/AID.2010.0289		sequencing	HIV
21430237	Infant feeding options, other nonchemoprophylactic factors, and mother-to-child transmission of HIV in Zambia	Torpey K, Kabaso M, Weaver MA, Kasonde P, Mukonka V, Bweupe M, Mukundu J, Mandala J.	J Int Assoc Physicians AIDS Care (Chic). 2012 Jan-Feb;11(1):26-33. doi: 10.1177/1545109710393308. Epub 2011 Mar 23.	Torpey K	J Int Assoc Physicians AIDS Care (Chic)	2012	2011-03-25			10.1177/1545109710393308		diagnosis	HIV
21479946	Usefulness of a genotypic resistance test using dried blood spot specimens in African HIV-infected children with virological failure according to the 2010-revised WHO criteria	Charpentier C, Gody JC, Tisserand P, Matta M, Fournier J, Mbitikon O, Bélec L.	Arch Virol. 2011 Sep;156(9):1603-6. doi: 10.1007/s00705-011-0997-9. Epub 2011 Apr 11.	Charpentier C	Arch Virol	2011	2011-04-12			10.1007/s00705-011-0997-9		sequencing	HIV
21543563	RNA versus DNA (NucliSENS EasyQ HIV-1 v1.2 versus Amplicor HIV-1 DNA test v1.5) for early diagnosis of HIV-1 infection in infants in Senegal	Kébé K, Ndiaye O, Ndiaye HD, Mengue PM, Guindo PM, Diallo S, Léye N, Gueye SB, Diallo AG, Kane CT, Mboup S.	J Clin Microbiol. 2011 Jul;49(7):2590-3. doi: 10.1128/JCM.02402-10. Epub 2011 May 4.	Kébé K	J Clin Microbiol	2011	2011-05-06	PMC3147881		10.1128/JCM.02402-10		diagnosis	HIV
21585304	Clinical evaluation of the determination of plasma concentrations of darunavir, etravirine, raltegravir and ritonavir in dried blood spot samples	Ter Heine R, Mulder JW, van Gorp EC, Wagenaar JF, Beijnen JH, Huitema AD.	Bioanalysis. 2011 May;3(10):1093-7. doi: 10.4155/bio.11.72.	Ter Heine R	Bioanalysis	2011	2011-05-19			10.4155/bio.11.72	TDM		HIV
21591988	Antiretroviral drug resistance mutations among treated and treatment-naive patients in Pakistan: diversity of the HIV type 1 pol gene in Pakistan	Shah S, Xing H, Altaf A, Chen B, Liao L, Jia Y, Vermund SH, Shao Y.	AIDS Res Hum Retroviruses. 2011 Dec;27(12):1277-82. doi: 10.1089/AID.2010.0324. Epub 2011 Jun 20.	Shah S	AIDS Res Hum Retroviruses	2011	2011-05-20	PMC3227241		10.1089/AID.2010.0324		sequencing	HIV
21592438	Hepatitis B virus and hepatitis C virus infections among female sex workers and men who have sex with men in Lebanon: prevalence, risk behaviour and immune status	Kassak K, Mahfoud Z, Kreidieh K, Shamra S, Afifi R, Ramia S.	Sex Health. 2011 Jun;8(2):229-33. doi: 10.1071/SH10080.	Kassak K	Sex Health	2011	2011-05-20			10.1071/SH10080	not NAAT		HBV
21626983	Validity of oral mucosal transudate specimens for HIV testing using enzyme-linked immunosorbent assay in children in Chimanimani district, Zimbabwe	Mashange W, Gwini SM, Mahati ST, Buzuzi SS, Mutambanengwe CK, Munyati S, Chandiwana B, Rusakaniko S, Gomo E.	S Afr Med J. 2011 Jan;101(1):49-52. doi: 10.7196/samj.3987.	Mashange W	S Afr Med J	2011	2011-06-02			10.7196/samj.3987	not NAAT		HIV
21673840	Detection of HIV-1 in Saliva: Implications for Case-Identification, Clinical Monitoring and Surveillance for Drug Resistance	Balamane M, Winters MA, Dalai SC, Freeman AH, Traves MW, Israelski DM, Katzenstein DA, Klausner JD.	Open Virol J. 2010;4:88-93. doi: 10.2174/1874357901004010088. Epub 2010 May 28.	Balamane M	Open Virol J	2010	2011-06-16	PMC3111737		10.2174/1874357901004010088		sequencing	HIV
21679107	Implementation of HIV early infant diagnosis and HIV type 1 RNA viral load determination on dried blood spots in Cameroon: challenges and propositions	Nkenfou CN, Lobé EE, Ouwe-Missi-Oukem-Boyer O, Sosso MS, Dambaya B, Gwom LC, Moyo ST, Tangimpundu C, Ambada G, Fainguem N, Domkam I, Nnomzo'o E, Ekoa D, Milenge P, Colizzi V, Fouda PJ, Cappelli G, Torimiro JN, Bissek AC.	AIDS Res Hum Retroviruses. 2012 Feb;28(2):176-81. doi: 10.1089/AID.2010.0371. Epub 2011 Jul 27.	Nkenfou CN	AIDS Res Hum Retroviruses	2012	2011-06-18			10.1089/AID.2010.0371		diagnosis, viral load	HIV
21702696	HIV type 1 mutational patterns in HIV type 1 subtype C-infected long-term survivors in Karonga District Malawi: further analysis and correction	Seager I, Leeson MD, Crampin AC, Mulawa D, French N, Glynn JR, Travers SA, McCormack GP.	AIDS Res Hum Retroviruses. 2012 Mar;28(3):308-13. doi: 10.1089/AID.2011.0168. Epub 2011 Aug 30.	Seager I	AIDS Res Hum Retroviruses	2012	2011-06-28	PMC3292752		10.1089/AID.2011.0168		sequencing	HIV
21739441	Assessment of dried blood spot samples as a simple method for detection of hepatitis B virus markers	Villar LM, de Oliveira JC, Cruz HM, Yoshida CF, Lampe E, Lewis-Ximenez LL.	J Med Virol. 2011 Sep;83(9):1522-9. doi: 10.1002/jmv.22138.	Villar LM	J Med Virol	2011	2011-07-09			10.1002/jmv.22138	not NAAT		HBV
21777620	Comparison of HIV-1 detection in plasma specimens and dried blood spots using the Roche COBAS Ampliscreen HIV-1 test in Kisumu, Kenya	Okonji JA, Basavaraju SV, Mwangi J, Shiraishi RW, Odera M, Ouma K, Pitman JP, Marum LH, Ou CY, Zeh C.	J Virol Methods. 2012 Jan;179(1):21-5. doi: 10.1016/j.jviromet.2011.07.001. Epub 2011 Jul 12.	Okonji JA	J Virol Methods	2012	2011-07-23			10.1016/j.jviromet.2011.07.001		diagnosis	HIV
21834763	Dried blood spots: a new tool for tuberculosis treatment optimization	Vu DH, Alffenaar JW, Edelbroek PM, Brouwers JR, Uges DR.	Curr Pharm Des. 2011;17(27):2931-9. doi: 10.2174/138161211797470174.	Vu DH	Curr Pharm Des	2011	2011-08-13			10.2174/138161211797470174	not HxV		na
21871496	The use of real-time PCR to detect hepatitis C virus RNA in dried blood spots from Brazilian patients infected chronically	Santos C, Reis A, Dos Santos CV, Damas C, Silva MH, Viana MV, Ferraz ML, Carnauba D, El-Far F, Serra F, Diaz RS.	J Virol Methods. 2012 Jan;179(1):17-20. doi: 10.1016/j.jviromet.2011.06.012. Epub 2011 Jun 24.	Santos C	J Virol Methods	2012	2011-08-30			10.1016/j.jviromet.2011.06.012		diagnosis	HCV
21876052	Nelfinavir and its active metabolite, hydroxy-t-butylamidenelfinavir (M8), are transferred in small quantities to breast milk and do not reach biologically significant concentrations in breast-feeding infants whose mothers are taking nelfinavir	Weidle PJ, Zeh C, Martin A, Lando R, Angira F, Osoga J, Ogindo P, Girde S, Minniear TD, Thomas TK.	Antimicrob Agents Chemother. 2011 Nov;55(11):5168-71. doi: 10.1128/AAC.05273-11. Epub 2011 Aug 29.	Weidle PJ	Antimicrob Agents Chemother	2011	2011-08-31	PMC3195023		10.1128/AAC.05273-11	TDM		HIV
21900719	Next-generation sequencing of dried blood spot specimens: a novel approach to HIV drug-resistance surveillance	Ji H, Li Y, Graham M, Liang BB, Pilon R, Tyson S, Peters G, Tyler S, Merks H, Bertagnolio S, Soto-Ramirez L, Sandstrom P, Brooks J.	Antivir Ther. 2011;16(6):871-8. doi: 10.3851/IMP1839.	Ji H	Antivir Ther	2011	2011-09-09			10.3851/IMP1839		sequencing	HIV
21930572	Quantification of HIV-RNA from dried blood spots using the Siemens VERSANT® HIV-1 RNA (kPCR) assay	Pirillo MF, Recordon-Pinson P, Andreotti M, Mancini MG, Amici R, Giuliano M.	J Antimicrob Chemother. 2011 Dec;66(12):2823-6. doi: 10.1093/jac/dkr383. Epub 2011 Sep 19.	Pirillo MF	J Antimicrob Chemother	2011	2011-09-21			10.1093/jac/dkr383		viral load	HIV
21956987	Use of dried-blood-spot samples and in-house assays to identify antiretroviral drug resistance in HIV-infected children in resource-constrained settings	Ziemniak C, Mengistu Y, Ruff A, Chen YH, Khaki L, Bedri A, Simen BB, Palumbo P, Eshleman SH, Persaud D.	J Clin Microbiol. 2011 Dec;49(12):4077-82. doi: 10.1128/JCM.01004-11. Epub 2011 Sep 28.	Ziemniak C	J Clin Microbiol	2011	2011-09-30	PMC3232965		10.1128/JCM.01004-11		sequencing	HIV
21968095	A novel RealTime HIV-1 Qualitative assay for the detection of HIV-1 nucleic acids in dried blood spots and plasma	Huang S, Erickson B, Mak WB, Salituro J, Abravaya K.	J Virol Methods. 2011 Dec;178(1-2):216-24. doi: 10.1016/j.jviromet.2011.09.015. Epub 2011 Sep 24.	Huang S	J Virol Methods	2011	2011-10-05			10.1016/j.jviromet.2011.09.015		diagnosis	HIV
21971333	T-cell receptor excision circles in primary immunodeficiencies and other T-cell immune disorders	Somech R.	Curr Opin Allergy Clin Immunol. 2011 Dec;11(6):517-24. doi: 10.1097/ACI.0b013e32834c233a.	Somech R	Curr Opin Allergy Clin Immunol	2011	40822			10.1097/ACI.0b013e32834c233a	not HxV		na
21976800	Early Infant Diagnosis: A New Tool of HIV Diagnosis in Children	Jain KK, Mahajan RK, Shevkani M, Kumar P.	Indian J Community Med. 2011 Apr;36(2):139-42. doi: 10.4103/0970-0218.84134.	Jain KK	Indian J Community Med	2011	2011-10-07	PMC3180940		10.4103/0970-0218.84134		diagnosis	HIV
22011183	Impact of internal standard addition on dried blood spot analysis in bioanalytical method development	Meesters R, Hooff G, van Huizen N, Gruters R, Luider T.	Bioanalysis. 2011 Oct;3(20):2357-64. doi: 10.4155/bio.11.202.	Meesters R	Bioanalysis	2011	2011-10-21			10.4155/bio.11.202	TDM		HIV
22021971	Diagnosis of HIV-1 infection in infants using dried blood spots in Tamil Nadu, South India	Anitha D, Jacob SM, Ganesan A, Sushi KM.	Indian J Sex Transm Dis AIDS. 2011 Jul;32(2):99-102. doi: 10.4103/0253-7184.85413.	Anitha D	Indian J Sex Transm Dis AIDS	2011	2011-10-25	PMC3195190		10.4103/0253-7184.85413		diagnosis	HIV
22052701	Discrepant test findings in early infant diagnosis of HIV in a national reference laboratory in Kenya: challenges and opportunities for programs	Kageha S, Okoth V, Kadima S, Vihenda S, Okapesi E, Nyambura E, Maiyo A, Ndung'u N, Khamadi S, Mwau M.	J Trop Pediatr. 2012 Aug;58(4):247-52. doi: 10.1093/tropej/fmr076. Epub 2011 Nov 3.	Kageha S	J Trop Pediatr	2012	2011-11-05			10.1093/tropej/fmr076		diagnosis	HIV
22121348	Deep Brain Stimulation of the Subthalamic Nucleus for Parkinson's Disease in a Patient with HIV Infection: Dual Clinical Benefit	Gago MF, Rosas MJ, Linhares P, Massano J, Sarmento A, Vaz R.	Case Rep Neurol. 2011 Sep;3(3):219-22. doi: 10.1159/000332610. Epub 2011 Sep 20.	Gago MF	Case Rep Neurol	2011	2011-11-29	PMC3223028		10.1159/000332610	not relevant		HIV
22132237	Optimization of a low cost and broadly sensitive genotyping assay for HIV-1 drug resistance surveillance and monitoring in resource-limited settings	Zhou Z, Wagar N, DeVos JR, Rottinghaus E, Diallo K, Nguyen DB, Bassey O, Ugbena R, Wadonda-Kabondo N, McConnell MS, Zulu I, Chilima B, Nkengasong J, Yang C.	PLoS One. 2011;6(11):e28184. doi: 10.1371/journal.pone.0028184. Epub 2011 Nov 23.	Zhou Z	PLoS One	2011	2011-12-02	PMC3223235		10.1371/journal.pone.0028184		sequencing	HIV
22138489	Identifying former injecting drug users infected with hepatitis C: an evaluation of a general practice-based case-finding intervention	Cullen BL, Hutchinson SJ, Cameron SO, Anderson E, Ahmed S, Spence E, Mills PR, Mandeville R, Forrest E, Washington M, Wong R, Fox R, Goldberg DJ.	J Public Health (Oxf). 2012 Mar;34(1):14-23. doi: 10.1093/pubmed/fdr097. Epub 2011 Dec 2.	Cullen BL	J Public Health (Oxf)	2012	2011-12-06			10.1093/pubmed/fdr097		diagnosis	HCV
22142642	Outbreak of hepatitis A in an extended family after importation by non-immune travellers	Kumbang J, Ejide S, Tedder RS, Ngui SL.	Epidemiol Infect. 2012 Oct;140(10):1813-20. doi: 10.1017/S0950268811002561. Epub 2011 Dec 6.	Kumbang J	Epidemiol Infect	2012	2011-12-07			10.1017/S0950268811002561	not HxV		HAV
22147363	Dried blood spot samples for seroepidemiology of infections with human papillomaviruses, Helicobacter pylori, Hepatitis C Virus, and JC Virus	Waterboer T, Dondog B, Michael KM, Michel A, Schmitt M, Vaccarella S, Franceschi S, Clifford G, Pawlita M.	Cancer Epidemiol Biomarkers Prev. 2012 Feb;21(2):287-93. doi: 10.1158/1055-9965.EPI-11-1001. Epub 2011 Dec 6.	Waterboer T	Cancer Epidemiol Biomarkers Prev	2012	2011-12-08			10.1158/1055-9965.EPI-11-1001	not NAAT		HCV
22170904	Comparison of HIV-1 RNA measurements obtained by using plasma and dried blood spots in the automated abbott real-time viral load assay	Arredondo M, Garrido C, Parkin N, Zahonero N, Bertagnolio S, Soriano V, de Mendoza C.	J Clin Microbiol. 2012 Mar;50(3):569-72. doi: 10.1128/JCM.00418-11. Epub 2011 Dec 14.	Arredondo M	J Clin Microbiol	2012	2011-12-16	PMC3295109		10.1128/JCM.00418-11		viral load	HIV
22174052	p24 antigen detection on dried blood spots is a feasible and reliable test for infant HIV infection in rural Tanzania	Kivuyo SL, Johannessen A, Trøseid M, Kasubi MJ, Gundersen SG, Naman E, Mushi D, Ngowi BJ, Mfinanga GS, Bruun JN.	Int J STD AIDS. 2011 Dec;22(12):719-21. doi: 10.1258/ijsa.2009.009382.	Kivuyo SL	Int J STD AIDS	2011	2011-12-17			10.1258/ijsa.2009.009382		diagnosis	HIV
22196872	Establishing diagnostic cut-off criteria for the COBAS AmpliPrep/COBAS TaqMan HIV-1 Qualitative test through validation against the Amplicor DNA test v1.5 for infant diagnosis using dried blood spots	Maritz J, Preiser W, van Zyl GU.	J Clin Virol. 2012 Feb;53(2):106-9. doi: 10.1016/j.jcv.2011.12.002. Epub 2011 Dec 21.	Maritz J	J Clin Virol	2012	2011-12-27			10.1016/j.jcv.2011.12.002		diagnosis	HIV
22206053	Evaluation of the dried blood spot (DBS) collection method as a tool for detection of HIV Ag/Ab, HBsAg, anti-HBs and anti-HCV in a Malaysian tertiary referral hospital	Lee CE, Sri Ponnampalavanar S, Syed Omar SF, Mahadeva S, Ong LY, Kamarulzaman A.	Ann Acad Med Singap. 2011 Oct;40(10):448-53.	Lee CE	Ann Acad Med Singap	2011	2011-12-30				not NAAT		HIV, HBV, HCV
22244848	Current and future applications of dried blood spots in viral disease management	Snijdewind IJ, van Kampen JJ, Fraaij PL, van der Ende ME, Osterhaus AD, Gruters RA.	Antiviral Res. 2012 Mar;93(3):309-21. doi: 10.1016/j.antiviral.2011.12.011. Epub 2012 Jan 5.	Snijdewind IJ	Antiviral Res	2012	2012-01-17			10.1016/j.antiviral.2011.12.011	review		HBV, HCV
22278838	Evaluation of a high-throughput diagnostic system for detection of HIV-1 in dried blood spot samples from infants in Mozambique	Jani IV, Sabatier J, Vubil A, Subbarao S, Bila D, de Sousa A, Mabunda N, Garcia A, Skaggs B, Ellenberger D, Ramos A.	J Clin Microbiol. 2012 Apr;50(4):1458-60. doi: 10.1128/JCM.00107-12. Epub 2012 Jan 25.	Jani IV	J Clin Microbiol	2012	2012-01-27	PMC3318546		10.1128/JCM.00107-12		diagnosis	HIV
22293626	Evaluation of a manual DNA extraction protocol and an isothermal amplification assay for detecting HIV-1 DNA from dried blood spots for use in resource-limited settings	Jordan JA, Ibe CO, Moore MS, Host C, Simon GL.	J Clin Virol. 2012 May;54(1):11-4. doi: 10.1016/j.jcv.2012.01.004. Epub 2012 Jan 30.	Jordan JA	J Clin Virol	2012	2012-02-02			10.1016/j.jcv.2012.01.004		diagnosis	HIV
22302563	Use of dried blood spots for the determination of plasma concentrations of nevirapine and efavirenz	Kromdijk W, Mulder JW, Rosing H, Smit PM, Beijnen JH, Huitema AD.	J Antimicrob Chemother. 2012 May;67(5):1211-6. doi: 10.1093/jac/dks011. Epub 2012 Feb 1.	Kromdijk W	J Antimicrob Chemother	2012	2012-02-04			10.1093/jac/dks011	TDM		HIV
22305305	Routine exposure to blood within hostel environments might help to explain elevated levels of hepatitis C amongst homeless drug users: insights from a qualitative study	Neale J, Stevenson C.	Int J Drug Policy. 2012 May;23(3):248-50. doi: 10.1016/j.drugpo.2012.01.002. Epub 2012 Feb 2.	Neale J	Int J Drug Policy	2012	2012-02-07			10.1016/j.drugpo.2012.01.002	not DBS		HCV
22348353	Dried blood spots in toxicology: from the cradle to the grave?	Stove CP, Ingels AS, De Kesel PM, Lambert WE.	Crit Rev Toxicol. 2012 Mar;42(3):230-43. doi: 10.3109/10408444.2011.650790.	Stove CP	Crit Rev Toxicol	2012	2012-02-22			10.3109/10408444.2011.650790	not HxV		na
22401801	Dried blood spots versus plasma for the quantitation of HIV-1 RNA using a real-Time PCR, m2000rt assay	Vidya M, Saravanan S, Rifkin S, Solomon SS, Waldrop G, Mayer KH, Solomon S, Balakrishnan P.	J Virol Methods. 2012 May;181(2):177-81. doi: 10.1016/j.jviromet.2012.02.006. Epub 2012 Mar 1.	Vidya M	J Virol Methods	2012	2012-03-10			10.1016/j.jviromet.2012.02.006		viral load	HIV
22412066	Dried blood spot specimens are a suitable alternative sample type for HIV-1 viral load measurement and drug resistance genotyping in patients receiving first-line antiretroviral therapy	Rottinghaus EK, Ugbena R, Diallo K, Bassey O, Azeez A, Devos J, Zhang G, Aberle-Grasse J, Nkengasong J, Yang C.	Clin Infect Dis. 2012 Apr;54(8):1187-95. doi: 10.1093/cid/cis015. Epub 2012 Mar 12.	Rottinghaus EK	Clin Infect Dis	2012	2012-03-14			10.1093/cid/cis015		viral load, sequencing	HIV
22412970	Detection of IL28B SNP DNA from buccal epithelial cells, small amounts of serum, and dried blood spots	Halfon P, Ouzan D, Khiri H, Pénaranda G, Castellani P, Oulès V, Kahloun A, Amrani N, Fanteria L, Martineau A, Naldi L, Bourlière M.	PLoS One. 2012;7(3):e33000. doi: 10.1371/journal.pone.0033000. Epub 2012 Mar 7.	Halfon P	PLoS One	2012	2012-03-14	PMC3296767		10.1371/journal.pone.0033000	not HxV		na
22418454	Detection of hepatitis C virus RNA in dried blood spots	Bennett S, Gunson RN, McAllister GE, Hutchinson SJ, Goldberg DJ, Cameron SO, Carman WF.	J Clin Virol. 2012 Jun;54(2):106-9. doi: 10.1016/j.jcv.2012.02.004. Epub 2012 Mar 13.	Bennett S	J Clin Virol	2012	2012-03-16			10.1016/j.jcv.2012.02.004		diagnosis	HCV
22421554	HCV seroconversion among never-injecting heroin users at baseline: no predictors identified other than starting injection	Bravo MJ, Vallejo F, Barrio G, Brugal MT, Molist G, Pulido J, Sordo L, de la Fuente L; ITINERE Project Group.	Int J Drug Policy. 2012 Sep;23(5):415-9. doi: 10.1016/j.drugpo.2012.02.002. Epub 2012 Mar 14.	Bravo MJ	Int J Drug Policy	2012	2012-03-17			10.1016/j.drugpo.2012.02.002	not NAAT		HCV
22439635	HIV prevalence among high school learners - opportunities for schools-based HIV testing programmes and sexual reproductive health services	Kharsany AB, Mlotshwa M, Frohlich JA, Yende Zuma N, Samsunder N, Abdool Karim SS, Abdool Karim Q.	BMC Public Health. 2012 Mar 22;12:231. doi: 10.1186/1471-2458-12-231.	Kharsany AB	BMC Public Health	2012	2012-03-24	PMC3359203		10.1186/1471-2458-12-231	not NAAT		HIV
22493752	Comparison of HIV-1 resistance profiles in plasma RNA versus PBMC DNA in heavily treated patients in Honduras, a resource-limited country	Diallo K, Murillo WE, de Rivera IL, Albert J, Zhou Z, Nkengasong J, Zhang G, Sabatier JF, Yang C.	Int J Mol Epidemiol Genet. 2012;3(1):56-65. Epub 2012 Feb 28.	Diallo K	Int J Mol Epidemiol Genet	2012	2012-04-12	PMC3316452			not DBS		HIV
22518871	Early diagnosis of in utero and intrapartum HIV infection in infants prior to 6 weeks of age	Lilian RR, Kalk E, Bhowan K, Berrie L, Carmona S, Technau K, Sherman GG.	J Clin Microbiol. 2012 Jul;50(7):2373-7. doi: 10.1128/JCM.00431-12. Epub 2012 Apr 18.	Lilian RR	J Clin Microbiol	2012	2012-04-21	PMC3405609		10.1128/JCM.00431-12		diagnosis	HIV
22530539	Implications for HIV prevention programs from a serobehavioural survey of men who have sex with men in Vancouver, British Columbia: the ManCount study	Moore DM, Kanters S, Michelow W, Gustafson R, Hogg RS, Kwag M, Trussler T, McGuire M, Robert W, Gilbert M; ManCount Study Team.	Can J Public Health. 2012 Mar-Apr;103(2):142-6. doi: 10.1007/BF03404220.	Moore DM	Can J Public Health	2012	2012-04-26	PMC6974118		10.1007/BF03404220	not NAAT		HIV
22544184	World Health Organization generic protocol to assess drug-resistant HIV among children <18 months of age and newly diagnosed with HIV in resource-limited countries	Bertagnolio S, Penazzato M, Jordan MR, Persaud D, Mofenson LM, Bennett DE; Pediatric HIV ResNet Working Group.	Clin Infect Dis. 2012 May;54 Suppl 4(Suppl 4):S254-60. doi: 10.1093/cid/cis003.	Bertagnolio S	Clin Infect Dis	2012	2012-05-01	PMC3338310		10.1093/cid/cis003	protocol		HIV
22544187	Evaluation of in-house genotyping assay performance using dried blood spot specimens in the Global World Health Organization laboratory network	Parkin N, de Mendoza C, Schuurman R, Jennings C, Bremer J, Jordan MR, Bertagnolio S; WHO DBS Genotyping Working Group.	Clin Infect Dis. 2012 May;54 Suppl 4(Suppl 4):S273-9. doi: 10.1093/cid/cir982.	Parkin N	Clin Infect Dis	2012	2012-05-01	PMC3338305		10.1093/cid/cir982		sequencing	HIV
22544201	Surveillance of transmitted HIV drug resistance using matched plasma and dried blood spot specimens from voluntary counseling and testing sites in Ho Chi Minh City, Vietnam, 2007-2008	Duc NB, Hien BT, Wagar N, Tram TH, Giang le T, Yang C, Wolfe MI, Hien NT, Tuan NA.	Clin Infect Dis. 2012 May;54 Suppl 4(Suppl 4):S343-7. doi: 10.1093/cid/cir1049.	Duc NB	Clin Infect Dis	2012	2012-05-01	PMC3572868		10.1093/cid/cir1049		sequencing	HIV
22558591	Post-natal maternal antiretroviral therapy and HIV prevalence among breast-fed infants in Benin, Nigeria	Imade PE, Uwakwe NO, Omoregie R, Eghafona NO.	N Am J Med Sci. 2010 Sep;2(9):427-9. doi: 10.4297/najms.2010.2427.	Imade PE	N Am J Med Sci	2010	2012-05-05	PMC3339101		10.4297/najms.2010.2427		diagnosis	HIV
22560588	[Dried blood spots for monitoring HIV infection in Public Health Programs in developing countries]	De Mulder M, Holguín A.	Enferm Infecc Microbiol Clin. 2013 Feb;31(2):100-7. doi: 10.1016/j.eimc.2012.03.008. Epub 2012 May 4.	De Mulder M	Enferm Infecc Microbiol Clin	2013	2012-05-08			10.1016/j.eimc.2012.03.008	review		HIV
22589568	Early infant diagnosis of HIV infection in Zambia through mobile phone texting of blood test results	Seidenberg P, Nicholson S, Schaefer M, Semrau K, Bweupe M, Masese N, Bonawitz R, Chitembo L, Goggin C, Thea DM.	Bull World Health Organ. 2012 May 1;90(5):348-56. doi: 10.2471/BLT.11.100032.	Seidenberg P	Bull World Health Organ	2012	2012-05-17	PMC3341697		10.2471/BLT.11.100032		diagnosis	HIV
22606954	Hepatitis B assays in serum, plasma and whole blood on filter paper	Mayer TK, Vargas RL, Knebel AE, Williams SA, Culver SP, Clark DM, King LR.	BMC Clin Pathol. 2012 May 20;12:8. doi: 10.1186/1472-6890-12-8.	Mayer TK	BMC Clin Pathol	2012	2012-05-22	PMC3674795		10.1186/1472-6890-12-8	not NAAT		HBV
22654156	Application of Polymerase Chain Reaction to Detect HIV-1 DNA in Pools of Dried Blood Spots	Lakshmi V, Sudha T, Dandona R, Kumar GA, Dandona L.	Indian J Microbiol. 2011 Jun;51(2):147-52. doi: 10.1007/s12088-011-0135-0. Epub 2011 Jan 28.	Lakshmi V	Indian J Microbiol	2011	2012-06-02	PMC3209897		10.1007/s12088-011-0135-0		diagnosis	HIV
22680342	Influence of CYP2B6 and ABCB1 SNPs on nevirapine plasma concentrations in Burundese HIV-positive patients using dried sample spot devices	Calcagno A, D'Avolio A, Simiele M, Cusato J, Rostagno R, Libanore V, Baietto L, Siccardi M, Bonora S, Di Perri G.	Br J Clin Pharmacol. 2012 Jul;74(1):134-40. doi: 10.1111/j.1365-2125.2012.04163.x.	Calcagno A	Br J Clin Pharmacol	2012	2012-06-12	PMC3394137		10.1111/j.1365-2125.2012.04163.x	TDM		HIV
22733333	A paper and plastic device for performing recombinase polymerase amplification of HIV DNA	Rohrman BA, Richards-Kortum RR.	Lab Chip. 2012 Sep 7;12(17):3082-8. doi: 10.1039/c2lc40423k. Epub 2012 Jun 26.	Rohrman BA	Lab Chip	2012	2012-06-27	PMC3569001	NIHMS437347	10.1039/c2lc40423k	not DBS		HIV
22755338	Size estimation, HIV prevalence and risk behaviours of female sex workers in Pakistan	Altaf A, Agha A, Holte-McKinzie M, Abbas Q, Jafri SB, Emmanuel F.	J Pak Med Assoc. 2012 Jun;62(6):551-7.	Altaf A	J Pak Med Assoc	2012	2012-07-05				not NAAT		HIV
22776163	Evaluation of blood collection filter papers for HIV-1 DNA PCR	Masciotra S, Khamadi S, Bilé E, Puren A, Fonjungo P, Nguyen S, Girma M, Downing R, Ramos A, Subbarao S, Ellenberger D.	J Clin Virol. 2012 Oct;55(2):101-6. doi: 10.1016/j.jcv.2012.06.010. Epub 2012 Jul 7.	Masciotra S	J Clin Virol	2012	2012-07-11			10.1016/j.jcv.2012.06.010		diagnosis	HIV
22782809	Guidelines for the qualitative detection of viral genomes in dried blood spots	Gibellini D, De Crignis E, Re MC.	Methods Mol Biol. 2012;903:21-34. doi: 10.1007/978-1-61779-937-2_2.	Gibellini D	Methods Mol Biol	2012	2012-07-12			10.1007/978-1-61779-937-2_2	protocol		HIV, HCV
22850956	Declining prevalence of hepatitis A virus antibodies among children from low socioeconomic groups reinforces the need for the implementation of hepatitis A vaccination in Brazil	Vitral CL, Ospina FL, Artimos S, Melgaço JG, Cruz OG, de Paula VS, Luz SB, Freire M, Gaspar LP, Amado LA, Engstrom EM, Fortes CD, Souza TC, Dias MN, Gaspar AM, Souto FJ.	Mem Inst Oswaldo Cruz. 2012 Aug;107(5):652-8. doi: 10.1590/s0074-02762012000500012.	Vitral CL	Mem Inst Oswaldo Cruz	2012	2012-08-02			10.1590/s0074-02762012000500012	not HxV		HAV
22853699	A cross-sectional study of sub-clinical Plasmodium falciparum infection in HIV-1 infected and uninfected populations in Mozambique, South-Eastern Africa	Noormahomed EV, Orlov M, do Rosario V, Petersen BW, Guthrie C, Badaro R, Schooley RT.	Malar J. 2012 Aug 1;11:252. doi: 10.1186/1475-2875-11-252.	Noormahomed EV	Malar J	2012	2012-08-03	PMC3468410		10.1186/1475-2875-11-252	not HxV		HIV
22883732	[Early detection of HIV infection with Dried Blood Spot testing among infants in Yunnan province]	Yang CJ, Chen M, Chen L, Su YZ, Chen HC, Yan WY, Yang L.	Zhonghua Yu Fang Yi Xue Za Zhi. 2012 May;46(5):440-2.	Yang CJ	Zhonghua Yu Fang Yi Xue Za Zhi	2012	2012-08-14					diagnosis	HIV
22900583	Pharmacokinetic interaction between prasugrel and ritonavir in healthy volunteers	Ancrenaz V, Déglon J, Samer C, Staub C, Dayer P, Daali Y, Desmeules J.	Basic Clin Pharmacol Toxicol. 2013 Feb;112(2):132-7. doi: 10.1111/j.1742-7843.2012.00932.x. Epub 2012 Oct 5.	Ancrenaz V	Basic Clin Pharmacol Toxicol	2013	2012-08-21	PMC3561686		10.1111/j.1742-7843.2012.00932.x	not HxV		na
22901327	Performance of an antigen-antibody combined assay for hepatitis C virus testing without venipuncture	Larrat S, Bourdon C, Baccard M, Garnaud C, Mathieu S, Quesada JL, Signori-Schmuck A, Germi R, Blanc M, Leclercq P, Hilleret MN, Leroy V, Zarski JP, Morand P.	J Clin Virol. 2012 Nov;55(3):220-5. doi: 10.1016/j.jcv.2012.07.016. Epub 2012 Aug 14.	Larrat S	J Clin Virol	2012	2012-08-21			10.1016/j.jcv.2012.07.016	not NAAT		HCV
22930508	Dried blood spot samples: optimization of commercial EIAs for hepatitis C antibody detection and stability under different storage conditions	Marques BL, Brandão CU, Silva EF, Marques VA, Villela-Nogueira CA, Do Ó KM, de Paula MT, Lewis-Ximenez LL, Lampe E, Villar LM.	J Med Virol. 2012 Oct;84(10):1600-7. doi: 10.1002/jmv.23379.	Marques BL	J Med Virol	2012	2012-08-30			10.1002/jmv.23379	not NAAT		HCV
22935078	Tenofovir, emtricitabine, and tenofovir diphosphate in dried blood spots for determining recent and cumulative drug exposure	Castillo-Mancilla JR, Zheng JH, Rower JE, Meditz A, Gardner EM, Predhomme J, Fernandez C, Langness J, Kiser JJ, Bushman LR, Anderson PL.	AIDS Res Hum Retroviruses. 2013 Feb;29(2):384-90. doi: 10.1089/AID.2012.0089. Epub 2012 Oct 10.	Castillo-Mancilla JR	AIDS Res Hum Retroviruses	2013	2012-09-01	PMC3552442		10.1089/AID.2012.0089	TDM		HIV
22940142	Association between harm reduction intervention uptake and recent hepatitis C infection among people who inject drugs attending sites that provide sterile injecting equipment in Scotland	Allen EJ, Palmateer NE, Hutchinson SJ, Cameron S, Goldberg DJ, Taylor A.	Int J Drug Policy. 2012 Sep;23(5):346-52. doi: 10.1016/j.drugpo.2012.07.006. Epub 2012 Aug 31.	Allen EJ	Int J Drug Policy	2012	2012-09-04			10.1016/j.drugpo.2012.07.006		diagnosis	HCV
22984315	Implementing early infant diagnosis of HIV infection at the primary care level: experiences and challenges in Malawi	Dube Q, Dow A, Chirambo C, Lebov J, Tenthani L, Moore M, Heyderman RS, Van Rie A; CHIDEV study team.	Bull World Health Organ. 2012 Sep 1;90(9):699-704. doi: 10.2471/BLT.11.100776. Epub 2012 Jun 18.	Dube Q	Bull World Health Organ	2012	2012-09-18	PMC3442393		10.2471/BLT.11.100776		diagnosis	HIV
23031419	Cytomegalovirus viremia in dried blood spots is associated with an increased risk of death in HIV-infected patients: a cohort study from rural Tanzania	Brantsæter AB, Johannessen A, Holberg-Petersen M, Sandvik L, Naman E, Kivuyo SL, Rollag H, Bruun JN, Kvale D.	Int J Infect Dis. 2012 Dec;16(12):e879-85. doi: 10.1016/j.ijid.2012.08.003. Epub 2012 Sep 30.	Brantsæter AB	Int J Infect Dis	2012	2012-10-04			10.1016/j.ijid.2012.08.003	not HxV		CMV
23033520	Discrepancies in diagnosis of incident HIV infection between antibody- and DNA-based tests in a phase III prevention trial in southern Africa	Montgomery ET, van der Pol B, van der Straten A, Ramjee G, de Bruyn G, Chipato T, Blanchard K, Padian NS; MIRA Team.	Int J STD AIDS. 2012 Sep;23(9):649-52. doi: 10.1258/ijsa.2009.009124.	Montgomery ET	Int J STD AIDS	2012	2012-10-04			10.1258/ijsa.2009.009124		diagnosis	HIV
23052309	Laser cutting eliminates nucleic acid cross-contamination in dried-blood-spot processing	Murphy SC, Daza G, Chang M, Coombs R.	J Clin Microbiol. 2012 Dec;50(12):4128-30. doi: 10.1128/JCM.02549-12. Epub 2012 Oct 10.	Murphy SC	J Clin Microbiol	2012	2012-10-12	PMC3503017		10.1128/JCM.02549-12	protocol		na
23077127	Comparison of Ahlstrom grade 226, Munktell TFN, and Whatman 903 filter papers for dried blood spot specimen collection and subsequent HIV-1 load and drug resistance genotyping analysis	Rottinghaus E, Bile E, Modukanele M, Maruping M, Mine M, Nkengasong J, Yang C.	J Clin Microbiol. 2013 Jan;51(1):55-60. doi: 10.1128/JCM.02002-12. Epub 2012 Oct 17.	Rottinghaus E	J Clin Microbiol	2013	2012-10-19	PMC3536251		10.1128/JCM.02002-12		sequencing	HIV
23078767	Challenges and opportunities for the implementation of virological testing in resource-limited settings	Roberts T, Bygrave H, Fajardo E, Ford N.	J Int AIDS Soc. 2012 Oct 9;15(2):17324. doi: 10.7448/IAS.15.2.17324.	Roberts T	J Int AIDS Soc	2012	2012-10-20	PMC3494160		10.7448/IAS.15.2.17324	review		HIV
23082585	Use of dried blood spots for HIV-1 genotyping in Southeast Asia: Thailand experience	Rutvisuttinunt W, Arroyo MA, Assawadarachai V, Poltavee K, McCutchan FE, Tovanabutra S, Kijak G, Kim JH, Paris RM, de Souza M.	Southeast Asian J Trop Med Public Health. 2012 Mar;43(2):333-9.	Rutvisuttinunt W	Southeast Asian J Trop Med Public Health	2012	2012-10-23					sequencing	HIV
23085628	Single step detection of HIV-1 proviral DNA and housekeeping β-actin gene from dried blood spots by a monoplex polymerase chain reaction	Choudhary I, Chimanpure V, Patil A, Mukhopadhyaya R, Paranjape R, Bhattacharya J.	J Virol Methods. 2013 Jan;187(1):203-6. doi: 10.1016/j.jviromet.2012.08.012. Epub 2012 Oct 17.	Choudhary I	J Virol Methods	2013	2012-10-23			10.1016/j.jviromet.2012.08.012		diagnosis	HIV
23089727	HIV prevalence among high school learners - opportunities for school-based HIV testing programmes and sexual reproductive health services	Kharsany AB, Mlotshwa M, Frohlich JA, Zuma NY, Samsunder N, Karim SS, Karim QA.	World Health Popul. 2012;13(4):43-50. doi: 10.12927/whp.2012.22966.	Kharsany AB	World Health Popul	2012	2012-10-24			10.12927/whp.2012.22966	not NAAT		HIV
23141415	Prevalence of HIV among women entering labor who accepted or declined voluntary counseling and testing	Theron GB, Cababasay MP, Van Dyke RB, Shapiro DE, Louw J, Watts DH, Bulterys M, Styer LM, Maupin R.	Int J Gynaecol Obstet. 2013 Feb;120(2):141-3. doi: 10.1016/j.ijgo.2012.07.029. Epub 2012 Nov 9.	Theron GB	Int J Gynaecol Obstet	2013	2012-11-13	PMC3553312	NIHMS421497	10.1016/j.ijgo.2012.07.029	not NAAT		HIV
23165126	A multilevel approach for assessing the variability of hepatitis C prevalence in injection drug users by their gathering places	Wong NS, Chan PC, Lee SS, Lee SL, Lee CK.	Int J Infect Dis. 2013 Mar;17(3):e193-8. doi: 10.1016/j.ijid.2012.10.004. Epub 2012 Nov 16.	Wong NS	Int J Infect Dis	2013	2012-11-21			10.1016/j.ijid.2012.10.004	not NAAT		HCV
23170039	Performance of modified WHO presumptive criteria for diagnosis of HIV infection in children <18 months admitted to University Teaching Hospital in Lusaka	Mutesu-Kapembwa K, Andrews B, Kapembwa K, Chi BH, Banda Y, Mulenga V, Kankasa C.	Med J Zambia. 2010;37(2):64-70.	Mutesu-Kapembwa K	Med J Zambia	2010	2012-11-22	PMC3500600	NIHMS413915			diagnosis	HIV
23183463	Comparison of HIV-1 RNA level estimated with plasma and DBS samples: a pilot study from India (South)	David S, Sachithanandham J, Jerobin J, Parasuram S, Kannangai R.	Indian J Med Microbiol. 2012 Oct-Dec;30(4):403-6. doi: 10.4103/0255-0857.103759.	David S	Indian J Med Microbiol	2012	2012-11-28			10.4103/0255-0857.103759		viral load	HIV
23219165	The social dynamics of consent and refusal in HIV surveillance in rural South Africa	Reynolds L, Cousins T, Newell ML, Imrie J.	Soc Sci Med. 2013 Jan;77:118-25. doi: 10.1016/j.socscimed.2012.11.015. Epub 2012 Nov 19.	Reynolds L	Soc Sci Med	2013	2012-12-11	PMC3560061		10.1016/j.socscimed.2012.11.015	no data		HIV
23221038	Early diagnosis of HIV in children below 18 months using DNA PCR test--assessment of the effectiveness of PMTCT interventions and challenges in early initiation of ART in a resource-limited setting	Gupta A, Singh G, Kaushik P, Joshi B, Kalra K, Chakraborty S.	J Trop Pediatr. 2013 Apr;59(2):120-6. doi: 10.1093/tropej/fms063. Epub 2012 Dec 5.	Gupta A	J Trop Pediatr	2013	2012-12-11			10.1093/tropej/fms063		diagnosis	HIV
23224100	Field evaluation of a broadly sensitive HIV-1 in-house genotyping assay for use with both plasma and dried blood spot specimens in a resource-limited country	Inzaule S, Yang C, Kasembeli A, Nafisa L, Okonji J, Oyaro B, Lando R, Mills LA, Laserson K, Thomas T, Nkengasong J, Zeh C.	J Clin Microbiol. 2013 Feb;51(2):529-39. doi: 10.1128/JCM.02347-12. Epub 2012 Dec 5.	Inzaule S	J Clin Microbiol	2013	2012-12-11	PMC3553877		10.1128/JCM.02347-12		sequencing	HIV
23234680	Therapeutic drug monitoring of antiretroviral drugs at home using dried blood spots: a proof-of-concept study	Kromdijk W, Mulder JW, Smit PM, Ter Heine R, Beijnen JH, Huitema AD.	Antivir Ther. 2013;18(6):821-5. doi: 10.3851/IMP2501. Epub 2012 Dec 12.	Kromdijk W	Antivir Ther	2013	2012-12-14			10.3851/IMP2501	TDM		HIV
23236346	Monitoring HIV viral load in resource limited settings: still a matter of debate?	Arnedo M, Alonso E, Eisenberg N, Ibáñez L, Ferreyra C, Jaén A, Flevaud L, Khamadi S, Roddy P, Gatell JM, Dalmau D; Busia O R Study Group.	PLoS One. 2012;7(12):e47391. doi: 10.1371/journal.pone.0047391. Epub 2012 Dec 6.	Arnedo M	PLoS One	2012	2012-12-14	PMC3516529		10.1371/journal.pone.0047391		viral load	HIV
23254149	Estimating HIV prevalence and HIV-related risk behaviors among heterosexual women who have multiple sex partners using respondent-driven sampling in a high-risk community in South Africa	Townsend L, Zembe Y, Mathews C, Mason-Jones AJ.	J Acquir Immune Defic Syndr. 2013 Apr 1;62(4):457-64. doi: 10.1097/QAI.0b013e3182816990.	Townsend L	J Acquir Immune Defic Syndr	2013	2012-12-21			10.1097/QAI.0b013e3182816990	not NAAT		HIV
23258896	Translating knowledge from Pakistan's second generation surveillance system to other global contexts	Adrien A, Thompson LH, Archibald CP, Sandstrom PA, Munro M, Emmanuel F, Blanchard JF.	Sex Transm Infect. 2013 Sep;89 Suppl 2(Suppl 2):ii53-7. doi: 10.1136/sextrans-2012-050774. Epub 2012 Dec 20.	Adrien A	Sex Transm Infect	2013	2012-12-22	PMC3756434		10.1136/sextrans-2012-050774	not relevant		HIV
23280237	Antiviral resistance and correlates of virologic failure in the first cohort of HIV-infected children gaining access to structured antiretroviral therapy in Lima, Peru: a cross-sectional analysis	Rath BA, von Kleist M, Castillo ME, Kolevic L, Caballero P, Soto-Castellares G, Amedee AM, Robinson JE, Katzenstein DK, Van Dyke RB, Oberhelman RA.	BMC Infect Dis. 2013 Jan 2;13:1. doi: 10.1186/1471-2334-13-1.	Rath BA	BMC Infect Dis	2013	2013-01-03	PMC3782360		10.1186/1471-2334-13-1		sequencing	HIV
23297816	Low incidence of hepatitis C virus among prisoners in Scotland	Taylor A, Munro A, Allen E, Dunleavy K, Cameron S, Miller L, Hickman M.	Addiction. 2013 Jul;108(7):1296-304. doi: 10.1111/add.12107. Epub 2013 Mar 1.	Taylor A	Addiction	2013	2013-01-10			10.1111/add.12107		diagnosis	HCV
23369886	A hepatitis C avidity test for determining recent and past infections in both plasma and dried blood spots	Shepherd SJ, Kean J, Hutchinson SJ, Cameron SO, Goldberg DJ, Carman WF, Gunson RN, Aitken C.	J Clin Virol. 2013 May;57(1):29-35. doi: 10.1016/j.jcv.2013.01.002. Epub 2013 Jan 28.	Shepherd SJ	J Clin Virol	2013	2013-02-02			10.1016/j.jcv.2013.01.002	not NAAT		HCV
23390278	Evaluation of quantification of HIV-1 RNA viral load in plasma and dried blood spots by use of the semiautomated Cobas Amplicor assay and the fully automated Cobas Ampliprep/TaqMan assay, version 2.0, in Kisumu, Kenya	Ouma KN, Basavaraju SV, Okonji JA, Williamson J, Thomas TK, Mills LA, Nkengasong JN, Zeh C.	J Clin Microbiol. 2013 Apr;51(4):1208-18. doi: 10.1128/JCM.03048-12. Epub 2013 Feb 6.	Ouma KN	J Clin Microbiol	2013	2013-02-08	PMC3666812		10.1128/JCM.03048-12		viral load	HIV
23391790	Dried blood spot HIV-1 RNA quantification: a useful tool for viral load monitoring among HIV-infected individuals in India	Neogi U, Gupta S, Rodridges R, Sahoo PN, Rao SD, Rewari BB, Shastri S, Costa AD, Shet A.	Indian J Med Res. 2012 Dec;136(6):956-62.	Neogi U	Indian J Med Res	2012	2013-02-09	PMC3612324				viral load	HIV
23409150	Pyrosequencing dried blood spots reveals differences in HIV drug resistance between treatment naïve and experienced patients	Ji H, Li Y, Liang B, Pilon R, MacPherson P, Bergeron M, Kim J, Graham M, Van Domselaar G, Sandstrom P, Brooks J.	PLoS One. 2013;8(2):e56170. doi: 10.1371/journal.pone.0056170. Epub 2013 Feb 7.	Ji H	PLoS One	2013	2013-02-15	PMC3567018		10.1371/journal.pone.0056170		sequencing	HIV
23432847	Routine data from prevention of mother-to-child transmission (PMTCT) HIV testing not yet ready for HIV surveillance in Mozambique: a retrospective analysis of matched test results	Young PW, Mahomed M, Horth RZ, Shiraishi RW, Jani IV.	BMC Infect Dis. 2013 Feb 22;13:96. doi: 10.1186/1471-2334-13-96.	Young PW	BMC Infect Dis	2013	2013-02-26	PMC3598230		10.1186/1471-2334-13-96		diagnosis	HIV
23497102	Detection of infections with hepatitis B virus, hepatitis C virus, and human immunodeficiency virus by analyses of dried blood spots--performance characteristics of the ARCHITECT system and two commercial assays for nucleic acid amplification	Ross RS, Stambouli O, Grüner N, Marcus U, Cai W, Zhang W, Zimmermann R, Roggendorf M.	Virol J. 2013 Mar 5;10:72. doi: 10.1186/1743-422X-10-72.	Ross RS	Virol J	2013	2013-03-19	PMC3599381		10.1186/1743-422X-10-72		diagnosis	HIV, HBV, HCV
23503446	Determination of efavirenz in human dried blood spots by reversed-phase high-performance liquid chromatography with UV detection	Hoffman JT, Rossi SS, Espina-Quinto R, Letendre S, Capparelli EV.	Ther Drug Monit. 2013 Apr;35(2):203-8. doi: 10.1097/FTD.0b013e31827fb72b.	Hoffman JT	Ther Drug Monit	2013	2013-03-19	PMC3848783	NIHMS431710	10.1097/FTD.0b013e31827fb72b	TDM		HIV
23518440	Simultaneous detection of hepatitis C virus antigen and antibodies in dried blood spots	Brandão CP, Marques BL, Marques VA, Villela-Nogueira CA, Do Ó KM, de Paula MT, Lewis-Ximenez LL, Lampe E, Sá Ferreira JA, Villar LM.	J Clin Virol. 2013 Jun;57(2):98-102. doi: 10.1016/j.jcv.2013.02.014. Epub 2013 Mar 19.	Brandão CP	J Clin Virol	2013	2013-03-23			10.1016/j.jcv.2013.02.014	not NAAT		HCV
23536405	A pragmatic approach to HIV-1 drug resistance determination in resource-limited settings by use of a novel genotyping assay targeting the reverse transcriptase-encoding region only	Aitken SC, Bronze M, Wallis CL, Stuyver L, Steegen K, Balinda S, Kityo C, Stevens W, Rinke de Wit TF, Schuurman R.	J Clin Microbiol. 2013 Jun;51(6):1757-61. doi: 10.1128/JCM.00118-13. Epub 2013 Mar 27.	Aitken SC	J Clin Microbiol	2013	2013-03-29	PMC3716103		10.1128/JCM.00118-13		sequencing	HIV
23571052	Analytical performance of an automated assay quantifying HIV-1 from dried blood spots	Kleshik F, Brooks J, Cosenza C, Battersby TR.	J Clin Virol. 2013 Jul;57(3):271-3. doi: 10.1016/j.jcv.2013.03.001. Epub 2013 Apr 6.	Kleshik F	J Clin Virol	2013	2013-04-11			10.1016/j.jcv.2013.03.001		viral load	HIV
23596235	Development and evaluation of an affordable real-time qualitative assay for determining HIV-1 virological failure in plasma and dried blood spots	Aitken SC, Kliphuis A, Bronze M, Wallis CL, Kityo C, Balinda S, Stevens W, Spieker N, de Oliveira T, Rinke de Wit TF, Schuurman R.	J Clin Microbiol. 2013 Jun;51(6):1899-905. doi: 10.1128/JCM.03305-12. Epub 2013 Apr 17.	Aitken SC	J Clin Microbiol	2013	2013-04-19	PMC3716048		10.1128/JCM.03305-12		viral load	HIV
23613788	Dried blood spot sampling for hepatitis B virus serology and molecular testing	Mohamed S, Raimondo A, Pénaranda G, Camus C, Ouzan D, Ravet S, Bourlière M, Khiri H, Dukan P, Olive D, Halfon P.	PLoS One. 2013 Apr 16;8(4):e61077. doi: 10.1371/journal.pone.0061077. Print 2013.	Mohamed S	PLoS One	2013	2013-04-25	PMC3628702		10.1371/journal.pone.0061077		diagnosis	HBV
23619381	Evidence for extended age dependent maternal immunity in infected children: mother to child transmission of HIV infection and potential interventions including sulfatides of the human fetal adnexa and complementary or alternative medicines	Bhargav H, Huilgol V, Metri K, Sundell IB, Tripathi S, Ramagouda N, Jadhav M, Raghuram N, Ramarao NH, Koka PS.	J Stem Cells. 2012;7(3):127-53.	Bhargav H	J Stem Cells	2012	2013-04-27					diagnosis	HIV
23782115	Transmitted drug-resistance in human immunodeficiency virus-infected adult population in El Salvador, Central America	Holguín Á, Yebra G, Martín L, de Pineda AT, Ruiz LE, Quezada AY, Nieto AI, Escobar G.	Clin Microbiol Infect. 2013 Dec;19(12):E523-32. doi: 10.1111/1469-0691.12264. Epub 2013 Jun 19.	Holguín Á	Clin Microbiol Infect	2013	2013-06-21			10.1111/1469-0691.12264		sequencing	HIV
23800310	Cross-sectional study of hepatitis B virus infection in rural communities, Central African Republic	Komas NP, Vickos U, Hübschen JM, Béré A, Manirakiza A, Muller CP, Le Faou A.	BMC Infect Dis. 2013 Jun 24;13:286. doi: 10.1186/1471-2334-13-286.	Komas NP	BMC Infect Dis	2013	2013-06-27	PMC3694350		10.1186/1471-2334-13-286		diagnosis, sequencing	HBV
23852287	Contact with HIV prevention programmes & willingness for new interventions among truckers in India	Prem Kumar SG, Kumar GA, Poluru R, Schneider JA, Dandona L, Vemu L, Sudha T, Mayer KH, Dandona R.	Indian J Med Res. 2013 Jun;137(6):1061-71.	Prem Kumar SG	Indian J Med Res	2013	2013-07-16	PMC3734711			not NAAT		HIV
23853554	Prevalence of consensual male-male sex and sexual violence, and associations with HIV in South Africa: a population-based cross-sectional study	Dunkle KL, Jewkes RK, Murdock DW, Sikweyiya Y, Morrell R.	PLoS Med. 2013;10(6):e1001472. doi: 10.1371/journal.pmed.1001472. Epub 2013 Jun 18.	Dunkle KL	PLoS Med	2013	2013-07-16	PMC3708702		10.1371/journal.pmed.1001472	not NAAT		HIV
23872283	Evaluation of dried blood spot diagnosis using HIV1-DNA and HIV1-RNA Biocentric assays in infants in Abidjan, Côte d'Ivoire. The Pedi-Test DBS ANRS 12183 Study	Yapo V, d'Aquin Toni Td, Desmonde S, Amani-Bosse C, Oga M, Lenaud S, Menan H, Timité-Konan M, Leroy V, Rouzioux C.	J Virol Methods. 2013 Nov;193(2):439-45. doi: 10.1016/j.jviromet.2013.07.011. Epub 2013 Jul 16.	Yapo V	J Virol Methods	2013	2013-07-23			10.1016/j.jviromet.2013.07.011		diagnosis, viral load	HIV
23880174	Distribution of CCR5-Delta32, CCR5 promoter 59029 A/G, CCR2-64I and SDF1-3'A genetic polymorphisms in HIV-1 infected and uninfected patients in the west region of Cameroon	Nkenfou CN, Mekue LC, Nana CT, Kuiate JR.	BMC Res Notes. 2013 Jul 23;6:288. doi: 10.1186/1756-0500-6-288.	Nkenfou CN	BMC Res Notes	2013	2013-07-25	PMC3733889		10.1186/1756-0500-6-288	not relevant		HIV
23891874	Detection of cytomegalovirus DNA on dried blood spots collected from infants infected with HIV: an in-house method adaptable in resource-limited settings	Leruez-Ville M, Ngin S, Guilleminot T, Kfutwah A, Moussa S, Tran T, Nerrienet E.	J Virol Methods. 2013 Nov;193(2):503-7. doi: 10.1016/j.jviromet.2013.07.024. Epub 2013 Jul 24.	Leruez-Ville M	J Virol Methods	2013	2013-07-30			10.1016/j.jviromet.2013.07.024	not HxV		CMV
23892241	Pooled HIV-1 viral load testing using dried blood spots to reduce the cost of monitoring antiretroviral treatment in a resource-limited setting	Pannus P, Fajardo E, Metcalf C, Coulborn RM, Durán LT, Bygrave H, Ellman T, Garone D, Murowa M, Mwenda R, Reid T, Preiser W.	J Acquir Immune Defic Syndr. 2013 Oct 1;64(2):134-7. doi: 10.1097/QAI.0b013e3182a61e63.	Pannus P	J Acquir Immune Defic Syndr	2013	2013-07-30	PMC3815087		10.1097/QAI.0b013e3182a61e63		viral load	HIV
23902574	Combining rapid diagnostic tests and dried blood spot assays for point-of-care testing of human immunodeficiency virus, hepatitis B and hepatitis C infections in Burkina Faso, West Africa	Kania D, Bekalé AM, Nagot N, Mondain AM, Ottomani L, Meda N, Traoré M, Ouédraogo JB, Ducos J, Van de Perre P, Tuaillon E.	Clin Microbiol Infect. 2013 Dec;19(12):E533-41. doi: 10.1111/1469-0691.12292. Epub 2013 Jul 31.	Kania D	Clin Microbiol Infect	2013	2013-08-02			10.1111/1469-0691.12292		diagnosis	HIV, HBV, HCV
23910648	Targeted case finding for hepatitis B using dry blood spot testing in the British-Chinese and South Asian populations of the North-East of England	McPherson S, Valappil M, Moses SE, Eltringham G, Miller C, Baxter K, Chan A, Shafiq K, Saeed A, Qureshi R, Hudson M, Bassendine MF.	J Viral Hepat. 2013 Sep;20(9):638-44. doi: 10.1111/jvh.12084. Epub 2013 Mar 12.	McPherson S	J Viral Hepat	2013	41492			10.1111/jvh.12084	not NAAT		HBV
23943776	Cost-effectiveness of HCV case-finding for people who inject drugs via dried blood spot testing in specialist addiction services and prisons	Martin NK, Hickman M, Miners A, Hutchinson SJ, Taylor A, Vickerman P.	BMJ Open. 2013 Aug 13;3(8):e003153. doi: 10.1136/bmjopen-2013-003153.	Martin NK	BMJ Open	2013	2013-08-15	PMC3752052		10.1136/bmjopen-2013-003153		diagnosis	HCV
23944768	Evaluation of a dried blood and plasma collection device, SampleTanker(®), for HIV type 1 drug resistance genotyping in patients receiving antiretroviral therapy	Diallo K, Lehotzky E, Zhang J, Zhou Z, de Rivera IL, Murillo WE, Nkengasong J, Sabatier J, Zhang G, Yang C.	AIDS Res Hum Retroviruses. 2014 Jan;30(1):67-73. doi: 10.1089/aid.2013.0127. Epub 2013 Aug 14.	Diallo K	AIDS Res Hum Retroviruses	2014	2013-08-16			10.1089/aid.2013.0127		sequencing	HIV
23950899	Estimating kidney function in HIV-infected adults in Kenya: comparison to a direct measure of glomerular filtration rate by iohexol clearance	Wyatt CM, Schwartz GJ, Owino Ong'or W, Abuya J, Abraham AG, Mboku C, M'mene LB, Koima WJ, Hotta M, Maier P, Klotman PE, Wools-Kaloustian K.	PLoS One. 2013 Aug 8;8(8):e69601. doi: 10.1371/journal.pone.0069601. eCollection 2013.	Wyatt CM	PLoS One	2013	2013-08-17	PMC3738577		10.1371/journal.pone.0069601	not relevant		HIV
23986417	HIV prevalence and related risk behaviours among prisoners in Iran: results of the national biobehavioural survey, 2009	Navadeh S, Mirzazadeh A, Gouya MM, Farnia M, Alasvand R, Haghdoost AA.	Sex Transm Infect. 2013 Nov;89 Suppl 3(Suppl 3):iii33-6. doi: 10.1136/sextrans-2013-051295. Epub 2013 Aug 28.	Navadeh S	Sex Transm Infect	2013	2013-08-30	PMC3841726		10.1136/sextrans-2013-051295	not NAAT		HIV
23994111	Expansion of HIV screening to non-clinical venues is aided by the use of dried blood spots for Western blot confirmation	Sullivan TJ, Antonio-Gaddy MS, Richardson-Moore A, Styer LM, Bigelow-Saulsbery D, Parker MM.	J Clin Virol. 2013 Dec;58 Suppl 1:e123-6. doi: 10.1016/j.jcv.2013.08.004. Epub 2013 Aug 14.	Sullivan TJ	J Clin Virol	2013	2013-09-03			10.1016/j.jcv.2013.08.004	not NAAT		HIV
23994150	Evaluation of an affordable HIV-1 virological failure assay and antiretroviral drug resistance genotyping protocol	Bronze M, Aitken SC, Wallis CL, Steegen K, Stuyver LJ, de Wit TF, Stevens W.	J Virol Methods. 2013 Dec;194(1-2):300-7. doi: 10.1016/j.jviromet.2013.08.015. Epub 2013 Aug 28.	Bronze M	J Virol Methods	2013	2013-09-03			10.1016/j.jviromet.2013.08.015		sequencing	HIV
23999342	Hepatitis B: report of prevalence and access to healthcare among Chinese residents in Sheffield UK	Vedio AB, Ellam H, Rayner F, Stone B, Kudesia G, McKendrick MW, Green ST.	J Infect Public Health. 2013 Dec;6(6):448-55. doi: 10.1016/j.jiph.2013.05.004. Epub 2013 Jun 28.	Vedio AB	J Infect Public Health	2013	2013-09-04			10.1016/j.jiph.2013.05.004	not NAAT		HBV
24038035	Pharmacokinetics of lopinavir/ritonavir and efavirenz in food insecure HIV-infected pregnant and breastfeeding women in Tororo, Uganda	Bartelink IH, Savic RM, Mwesigwa J, Achan J, Clark T, Plenty A, Charlebois E, Kamya M, Young SL, Gandhi M, Havlir D, Cohan D, Aweeka F.	J Clin Pharmacol. 2014 Feb;54(2):121-32. doi: 10.1002/jcph.167. Epub 2013 Sep 21.	Bartelink IH	J Clin Pharmacol	2014	2013-09-17	PMC3933454	NIHMS534894	10.1002/jcph.167	TDM		HIV
24039987	Behavioral disinhibition and sexual risk behavior among adolescents and young adults in Malawi	Muchimba M, Burton M, Yeatman S, Chilungo A, Haberstick BC, Young SE, Corley RP, McQueen MB.	PLoS One. 2013 Sep 9;8(9):e73574. doi: 10.1371/journal.pone.0073574. eCollection 2013.	Muchimba M	PLoS One	2013	2013-09-17	PMC3767775		10.1371/journal.pone.0073574	not relevant		na
24042090	Spatial and social factors drive anemia in Congolese women	Messina JP, Mwandagalirwa K, Taylor SM, Emch M, Meshnick SR.	Health Place. 2013 Nov;24:54-64. doi: 10.1016/j.healthplace.2013.07.009. Epub 2013 Aug 13.	Messina JP	Health Place	2013	2013-09-18	PMC4801186	NIHMS762347	10.1016/j.healthplace.2013.07.009	not HxV		na
24111560	Short communication: HIV type 1 tropism determination in a novel dried blood spot membrane and the use of a mixture of outer nested polymerase chain reaction primers	Lavigne S, Santos C, Arif MS, Reis A, Samer S, Dos Santos CV, Diaz RS.	AIDS Res Hum Retroviruses. 2014 Feb;30(2):147-50. doi: 10.1089/AID.2012.0261. Epub 2013 Nov 8.	Lavigne S	AIDS Res Hum Retroviruses	2014	2013-10-12			10.1089/AID.2012.0261		sequencing	HIV
24112468	HIV-1 drug resistance prevalence, drug susceptibility and variant characterization in the Jacobi Medical Center paediatric cohort, Bronx, NY, USA	de Mulder M, York VA, Wiznia AA, Michaud HA, Nixon DF, Holguin A, Rosenberg MG.	HIV Med. 2014 Mar;15(3):135-43. doi: 10.1111/hiv.12089. Epub 2013 Sep 25.	de Mulder M	HIV Med	2014	2013-10-12			10.1111/hiv.12089		sequencing	HIV
24122937	Dried blood spots for HIV-1 drug resistance genotyping in decentralized settings in Senegal	Diouara AA, Diop-Ndiaye H, Kebe-Fall K, Tchiakpè E, Ndiaye O, Ayouba A, Peeters M, Mboup S, Kane CT.	J Med Virol. 2014 Jan;86(1):45-51. doi: 10.1002/jmv.23778. Epub 2013 Oct 1.	Diouara AA	J Med Virol	2014	2013-10-15			10.1002/jmv.23778		sequencing	HIV
24131691	Higher specificity of nucleic acid sequence-based amplification isothermal technology than of real-time PCR for quantification of HIV-1 RNA on dried blood spots	Mercier-Delarue S, Vray M, Plantier JC, Maillard T, Adjout Z, de Olivera F, Schnepf N, Maylin S, Simon F, Delaugerre C.	J Clin Microbiol. 2014 Jan;52(1):52-6. doi: 10.1128/JCM.01848-13. Epub 2013 Oct 16.	Mercier-Delarue S	J Clin Microbiol	2014	2013-10-18	PMC3911453		10.1128/JCM.01848-13		viral load	HIV
24158318	Effectiveness of interventions to increase hepatitis C testing uptake among high-risk groups: a systematic review	Jones L, Bates G, McCoy E, Beynon C, McVeigh J, Bellis MA.	Eur J Public Health. 2014 Oct;24(5):781-8. doi: 10.1093/eurpub/ckt156. Epub 2013 Oct 23.	Jones L	Eur J Public Health	2014	2013-10-26			10.1093/eurpub/ckt156	review		HCV
24191292	HIV prevalence and related risk behaviours among female sex workers in Iran: results of the national biobehavioural survey, 2010	Sajadi L, Mirzazadeh A, Navadeh S, Osooli M, Khajehkazemi R, Gouya MM, Fahimfar N, Zamani O, Haghdoost AA.	Sex Transm Infect. 2013 Nov;89 Suppl 3(Suppl 3):iii37-40. doi: 10.1136/sextrans-2013-051028.	Sajadi L	Sex Transm Infect	2013	2013-11-06	PMC3841765		10.1136/sextrans-2013-051028	not NAAT		HIV
24206624	The implementation of an external quality assurance method for point- of- care tests for HIV and syphilis in Tanzania	Smit PW, Mabey D, van der Vlis T, Korporaal H, Mngara J, Changalucha J, Todd J, Peeling RW.	BMC Infect Dis. 2013 Nov 9;13:530. doi: 10.1186/1471-2334-13-530.	Smit PW	BMC Infect Dis	2013	2013-11-12	PMC3830510		10.1186/1471-2334-13-530	not NAAT		HIV
24236026	Uganda's new national laboratory sample transport system: a successful model for improving access to diagnostic services for Early Infant HIV Diagnosis and other programs	Kiyaga C, Sendagire H, Joseph E, McConnell I, Grosz J, Narayan V, Esiru G, Elyanu P, Akol Z, Kirungi W, Musinguzi J, Opio A.	PLoS One. 2013 Nov 13;8(11):e78609. doi: 10.1371/journal.pone.0078609. eCollection 2013.	Kiyaga C	PLoS One	2013	2013-11-16	PMC3827263		10.1371/journal.pone.0078609		diagnosis, viral load	HIV
24241957	Quality of home-based rapid HIV testing by community lay counsellors in a rural district of South Africa	Jackson D, Naik R, Tabana H, Pillay M, Madurai S, Zembe W, Doherty T.	J Int AIDS Soc. 2013 Nov 14;16(1):18744. doi: 10.7448/IAS.16.1.18744.	Jackson D	J Int AIDS Soc	2013	41597	PMC3830054		10.7448/IAS.16.1.18744	not NAAT		HIV
24287424	Protein expression profiling by antibody array analysis with use of dried blood spot samples on filter paper	Jiang W, Mao YQ, Huang R, Duan C, Xi Y, Yang K, Huang RP.	J Immunol Methods. 2014 Jan 31;403(1-2):79-86. doi: 10.1016/j.jim.2013.11.016. Epub 2013 Nov 25.	Jiang W	J Immunol Methods	2014	2013-11-30			10.1016/j.jim.2013.11.016	not NAAT		na
24291608	Development and validation of a dried blood spot assay for the quantification of ribavirin using liquid chromatography coupled to mass spectrometry	Jimmerson LC, Zheng JH, Bushman LR, MacBrayne CE, Anderson PL, Kiser JJ.	J Chromatogr B Analyt Technol Biomed Life Sci. 2014 Jan 1;944:18-24. doi: 10.1016/j.jchromb.2013.10.035. Epub 2013 Oct 31.	Jimmerson LC	J Chromatogr B Analyt Technol Biomed Life Sci	2014	2013-12-03	PMC3950646	NIHMS545074	10.1016/j.jchromb.2013.10.035	TDM		na
24353004	Impact of proficiency testing program for laboratories conducting early diagnosis of HIV-1 infection in infants in low- to middle-income countries	Garcia A, Subbarao S, Zhang G, Parsons L, Nkengasong J, Ou CY, Ellenberger D.	J Clin Microbiol. 2014 Mar;52(3):773-80. doi: 10.1128/JCM.03097-13. Epub 2013 Dec 18.	Garcia A	J Clin Microbiol	2014	2013-12-20	PMC3957753		10.1128/JCM.03097-13		diagnosis	HIV
24375126	Assessment of dried blood samples as an alternative less invasive method for detection of Hepatitis E virus marker in an outbreak setting	Singh MP, Majumdar M, Budhathoki B, Goyal K, Chawla Y, Ratho RK.	J Med Virol. 2014 Apr;86(4):713-9. doi: 10.1002/jmv.23874. Epub 2013 Dec 30.	Singh MP	J Med Virol	2014	2013-12-31			10.1002/jmv.23874	not HxV		HEV
24409629	Comparative evaluation of Amplicor HIV-1 DNA test, version 1.5, by manual and automated DNA extraction methods using venous blood and dried blood spots for HIV-1 DNA PCR testing	Nsojo A, Aboud S, Lyamuya E.	Tanzan J Health Res. 2010 Oct;12(4):229-35. doi: 10.4314/thrb.v12i4.58621.	Nsojo A	Tanzan J Health Res	2010	2014-01-14			10.4314/thrb.v12i4.58621		diagnosis	HIV
24438681	Uptake of hepatitis C treatment among people who inject drugs attending Needle and Syringe Programs in Australia, 1999-2011	Iversen J, Grebely J, Topp L, Wand H, Dore G, Maher L.	J Viral Hepat. 2014 Mar;21(3):198-207. doi: 10.1111/jvh.12129. Epub 2013 Jul 1.	Iversen J	J Viral Hepat	2014	2014-01-21			10.1111/jvh.12129	not NAAT		HCV
24478491	Field evaluation of dried blood spots for routine HIV-1 viral load and drug resistance monitoring in patients receiving antiretroviral therapy in Africa and Asia	Monleau M, Aghokeng AF, Eymard-Duvernay S, Dagnra A, Kania D, Ngo-Giang-Huong N, Touré-Kane C, Truong LX, Chaix ML, Delaporte E, Ayouba A, Peeters M; ANRS 12235 Study Group.	J Clin Microbiol. 2014 Feb;52(2):578-86. doi: 10.1128/JCM.02860-13. Epub 2013 Dec 11.	Monleau M	J Clin Microbiol	2014	2014-01-31	PMC3911301		10.1128/JCM.02860-13		viral load, sequencing	HIV
24501032	Prospective evaluation of diagnostic accuracy of dried blood spots from finger prick samples for determination of HIV-1 load with the NucliSENS Easy-Q HIV-1 version 2.0 assay in Malawi	Fajardo E, Metcalf CA, Chaillet P, Aleixo L, Pannus P, Panunzi I, Triviño L, Ellman T, Likaka A, Mwenda R.	J Clin Microbiol. 2014 May;52(5):1343-51. doi: 10.1128/JCM.03519-13. Epub 2014 Feb 5.	Fajardo E	J Clin Microbiol	2014	2014-02-07	PMC3993687		10.1128/JCM.03519-13		viral load	HIV
24501389	Low concentrations of HIV-1 DNA at birth delays diagnosis, complicating identification of infants for antiretroviral therapy to potentially prevent the establishment of viral reservoirs	Mitchell C, Dross S, Beck IA, Micek MA, Frenkel LM.	Clin Infect Dis. 2014 Apr;58(8):1190-3. doi: 10.1093/cid/ciu068. Epub 2014 Feb 5.	Mitchell C	Clin Infect Dis	2014	2014-02-07	PMC3967830		10.1093/cid/ciu068		diagnosis	HIV
24504006	Maternal valacyclovir and infant cytomegalovirus acquisition: a randomized controlled trial among HIV-infected women	Roxby AC, Atkinson C, Asbjörnsdóttir K, Farquhar C, Kiarie JN, Drake AL, Wald A, Boeckh M, Richardson B, Emery V, John-Stewart G, Slyker JA.	PLoS One. 2014 Feb 4;9(2):e87855. doi: 10.1371/journal.pone.0087855. eCollection 2014.	Roxby AC	PLoS One	2014	2014-02-08	PMC3913686		10.1371/journal.pone.0087855	not HxV		CMV
24529844	Comparison of Hepatitis C Virus RNA and antibody detection in dried blood spots and plasma specimens	Dokubo EK, Evans J, Winkelman V, Cyrus S, Tobler LH, Asher A, Briceno A, Page K.	J Clin Virol. 2014 Apr;59(4):223-7. doi: 10.1016/j.jcv.2014.01.014. Epub 2014 Jan 27.	Dokubo EK	J Clin Virol	2014	2014-02-18	PMC4026019	NIHMS567716	10.1016/j.jcv.2014.01.014		diagnosis	HCV
24550442	Epstein-Barr virus load in children infected with human immunodeficiency virus type 1 in Uganda	Petrara MR, Penazzato M, Massavon W, Nabachwa S, Nannyonga M, Mazza A, Gianesin K, Del Bianco P, Lundin R, Sumpter C, Zanchetta M, Giaquinto C, De Rossi A.	J Infect Dis. 2014 Aug 1;210(3):392-9. doi: 10.1093/infdis/jiu099. Epub 2014 Feb 18.	Petrara MR	J Infect Dis	2014	2014-02-20			10.1093/infdis/jiu099	not HxV		EBV
24551134	Progress in the prevention of mother to child transmission of HIV in three regions of Tanzania: a retrospective analysis	Buchanan AM, Dow DE, Massambu CG, Nyombi B, Shayo A, Musoke R, Feng S, Bartlett JA, Cunningham CK, Schimana W.	PLoS One. 2014 Feb 13;9(2):e88679. doi: 10.1371/journal.pone.0088679. eCollection 2014.	Buchanan AM	PLoS One	2014	2014-02-20	PMC3923804		10.1371/journal.pone.0088679		diagnosis	HIV
24600551	Acceptability and intended usage preferences for six HIV testing options among internet-using men who have sex with men	Sharma A, Stephenson RB, White D, Sullivan PS.	Springerplus. 2014 Feb 24;3:109. doi: 10.1186/2193-1801-3-109. eCollection 2014.	Sharma A	Springerplus	2014	2014-03-07	PMC3942559		10.1186/2193-1801-3-109		diagnosis	HIV
24603442	Systematic review of the use of dried blood spots for monitoring HIV viral load and for early infant diagnosis	Smit PW, Sollis KA, Fiscus S, Ford N, Vitoria M, Essajee S, Barnett D, Cheng B, Crowe SM, Denny T, Landay A, Stevens W, Habiyambere V, Perriens JH, Peeling RW.	PLoS One. 2014 Mar 6;9(3):e86461. doi: 10.1371/journal.pone.0086461. eCollection 2014.	Smit PW	PLoS One	2014	2014-03-08	PMC3945725		10.1371/journal.pone.0086461	review		HIV
24629842	High HIV incidence in the postpartum period sustains vertical transmission in settings with generalized epidemics: a cohort study in Southern Mozambique	De Schacht C, Mabunda N, Ferreira OC, Ismael N, Calú N, Santos I, Hoffman HJ, Alons C, Guay L, Jani IV.	J Int AIDS Soc. 2014 Mar 5;17(1):18808. doi: 10.7448/IAS.17.1.18808. eCollection 2014.	De Schacht C	J Int AIDS Soc	2014	2014-03-18	PMC3946505		10.7448/IAS.17.1.18808		diagnosis	HIV
24667303	Single genome amplification of proviral HIV-1 DNA from dried blood spot specimens collected during early infant screening programs in Lusaka, Zambia	Seu L, Mwape I, Guffey MB.	J Virol Methods. 2014 Jul;203:97-101. doi: 10.1016/j.jviromet.2014.03.001. Epub 2014 Mar 22.	Seu L	J Virol Methods	2014	2014-03-27	PMC4024391	NIHMS579114	10.1016/j.jviromet.2014.03.001		sequencing	HIV
24682861	Use of HIV and HSV-2 biomarkers in sub-saharan adolescent prevention research: a comparison of two approaches	Luseno WK, Hallfors DD, Cho H, Iritani BJ, Adze J, Rusakaniko S, Mbai I, Milimo B, Hobbs M.	J Prim Prev. 2014 Jun;35(3):181-91. doi: 10.1007/s10935-014-0343-6.	Luseno WK	J Prim Prev	2014	2014-04-01	PMC3996329		10.1007/s10935-014-0343-6	not NAAT		HIV
24713924	Evaluation of dried blood spot as an alternative specimen for the diagnosis of anti-HCV in resource-limited settings	Nandagopal P, Iqbal HS, Saravanan S, Solomon SS, Mehta S, Selvakumar M, Chandrasekhar E, Solomon S, Balakrishnan P.	Indian J Med Microbiol. 2014 Apr-Jun;32(2):208-10. doi: 10.4103/0255-0857.129867.	Nandagopal P	Indian J Med Microbiol	2014	2014-04-10			10.4103/0255-0857.129867	not NAAT	diagnosis	HCV
24722838	Presence of HIV drug resistance in antiretroviral therapy-naive and -experienced patients from Papua New Guinea	Gare J, Ryan CE, David M, Timbi D, Kaima P, Kombati Z, Imara U, Kelly-Hanku A, Siba PM, Crowe SM, Hearps AC.	J Antimicrob Chemother. 2014 Aug;69(8):2183-6. doi: 10.1093/jac/dku089. Epub 2014 Apr 9.	Gare J	J Antimicrob Chemother	2014	2014-04-12			10.1093/jac/dku089		sequencing	HIV
24726703	Field evaluation of Abbott Real Time HIV-1 Qualitative test for early infant diagnosis using dried blood spots samples in comparison to Roche COBAS Ampliprep/COBAS TaqMan HIV-1 Qual test in Kenya	Chang J, Omuomo K, Anyango E, Kingwara L, Basiye F, Morwabe A, Shanmugam V, Nguyen S, Sabatier J, Zeh C, Ellenberger D.	J Virol Methods. 2014 Aug;204:25-30. doi: 10.1016/j.jviromet.2014.03.010. Epub 2014 Apr 13.	Chang J	J Virol Methods	2014	2014-04-15	PMC4720144	NIHMS751218	10.1016/j.jviromet.2014.03.010		diagnosis	HIV
24729604	HIV-1 drug mutations in children from northern Tanzania	Shao ER, Kifaro EG, Chilumba IB, Nyombi BM, Moyo S, Gaseitsiwe S, Musonda R, Johannessen A, Kibiki G, Essex M.	J Antimicrob Chemother. 2014 Jul;69(7):1928-32. doi: 10.1093/jac/dku087. Epub 2014 Apr 11.	Shao ER	J Antimicrob Chemother	2014	2014-04-15	PMC4054989		10.1093/jac/dku087		viral load, sequencing	HIV
24752727	DBS for Parkinson's disease in a HIV-positive patient: long-term follow-up	Penner F, Messina G, Rizzi M, Franzini A.	Acta Neurochir (Wien). 2014 Aug;156(8):1513-4. doi: 10.1007/s00701-014-2091-z. Epub 2014 Apr 22.	Penner F	Acta Neurochir (Wien)	2014	2014-04-23			10.1007/s00701-014-2091-z	not relevant		HIV
24781639	HIV prevalence and risk behaviours among foreign migrant women residing in Cape Town, South Africa	Townsend L, Giorgio M, Zembe Y, Cheyip M, Mathews C.	AIDS Behav. 2014 Oct;18(10):2020-9. doi: 10.1007/s10461-014-0784-1.	Townsend L	AIDS Behav	2014	2014-05-01	PMC5778353	NIHMS934405	10.1007/s10461-014-0784-1	not NAAT		HIV
24789197	Viral load detection using dried blood spots in a cohort of HIV-1-infected children in Uganda: correlations with clinical and immunological criteria for treatment failure	Costenaro P, Lundin R, Petrara MR, Penazzato M, Massavon W, Kizito S, Nabachwa SM, Nannyonga Musoke M, Namisi C, Morelli E, Bilardi D, Mazza A, Zanchetta M, Giaquinto C, De Rossi A.	J Clin Microbiol. 2014 Jul;52(7):2665-7. doi: 10.1128/JCM.00961-14. Epub 2014 Apr 30.	Costenaro P	J Clin Microbiol	2014	2014-05-03	PMC4097737		10.1128/JCM.00961-14		viral load	HIV
24871219	Field study of dried blood spot specimens for HIV-1 drug resistance genotyping	Parry CM, Parkin N, Diallo K, Mwebaza S, Batamwita R, DeVos J, Bbosa N, Lyagoba F, Magambo B, Jordan MR, Downing R, Zhang G, Kaleebu P, Yang C, Bertagnolio S.	J Clin Microbiol. 2014 Aug;52(8):2868-75. doi: 10.1128/JCM.00544-14. Epub 2014 May 28.	Parry CM	J Clin Microbiol	2014	2014-05-30	PMC4136191		10.1128/JCM.00544-14		sequencing	HIV
24873967	Prevalence of HIV, HSV-2 and pregnancy among high school students in rural KwaZulu-Natal, South Africa: a bio-behavioural cross-sectional survey	Abdool Karim Q, Kharsany AB, Leask K, Ntombela F, Humphries H, Frohlich JA, Samsunder N, Grobler A, Dellar R, Abdool Karim SS.	Sex Transm Infect. 2014 Dec;90(8):620-6. doi: 10.1136/sextrans-2014-051548. Epub 2014 May 29.	Abdool Karim Q	Sex Transm Infect	2014	2014-05-31	PMC4759648	NIHMS759491	10.1136/sextrans-2014-051548	not NAAT		HIV
24885694	Conversation about Serostatus decreases risk of acquiring HIV: results from a case control study comparing MSM with recent HIV infection and HIV negative controls	Santos-Hövener C, Zimmermann R, Kücherer C, Bätzing-Feigenbaum J, Wildner S, Hamouda O, Marcus U.	BMC Public Health. 2014 May 14;14:453. doi: 10.1186/1471-2458-14-453.	Santos-Hövener C	BMC Public Health	2014	2014-06-03	PMC4046506		10.1186/1471-2458-14-453	not NAAT		HIV
24906641	Measures of viral load using Abbott RealTime HIV-1 Assay on venous and fingerstick dried blood spots from provider-collected specimens in Malawian District Hospitals	Rutstein SE, Kamwendo D, Lugali L, Thengolose I, Tegha G, Fiscus SA, Nelson JA, Hosseinipour MC, Sarr A, Gupta S, Chimbwandira F, Mwenda R, Mataya R.	J Clin Virol. 2014 Aug;60(4):392-8. doi: 10.1016/j.jcv.2014.05.005. Epub 2014 May 22.	Rutstein SE	J Clin Virol	2014	2014-06-08	PMC4073118	NIHMS600317	10.1016/j.jcv.2014.05.005		viral load	HIV
24915422	Integration of prevention of mother-to-child transmission of HIV (PMTCT) postpartum services with other HIV care and treatment services within the maternal and child health setting in Zimbabwe, 2012	Wiegert K, Dinh TH, Mushavi A, Mugurungi O, Kilmarx PH.	PLoS One. 2014 Jun 10;9(6):e98236. doi: 10.1371/journal.pone.0098236. eCollection 2014.	Wiegert K	PLoS One	2014	2014-06-11	PMC4051591		10.1371/journal.pone.0098236		diagnosis	HIV
24926202	Magnitude of HIV infection among older people in Mufindi and Babati districts of the Tanzania mainland	Nyigo V, Kilale A, Kilima S, Shayo EH, Senkoro KP, Mshana J, Mushi AK, Matemba L, Massaga J.	HIV AIDS (Auckl). 2014 May 13;6:75-9. doi: 10.2147/HIV.S54610. eCollection 2014.	Nyigo V	HIV AIDS (Auckl)	2014	2014-06-14	PMC4051286		10.2147/HIV.S54610	not NAAT		HIV
24929752	Comparison of the Gen-Probe Aptima HIV-1 and Abbott HIV-1 qualitative assays with the Roche Amplicor HIV-1 DNA assay for early infant diagnosis using dried blood spots	Nelson JA, Hawkins JT, Schanz M, Mollan K, Miller MB, Schmitz JL, Fiscus SA.	J Clin Virol. 2014 Aug;60(4):418-21. doi: 10.1016/j.jcv.2014.05.012. Epub 2014 Jun 2.	Nelson JA	J Clin Virol	2014	2014-06-16	PMC4077672	NIHMS604757	10.1016/j.jcv.2014.05.012		diagnosis	HIV
24933096	Accurate early infant HIV diagnosis in primary health clinics using a point-of-care nucleic acid test	Jani IV, Meggi B, Mabunda N, Vubil A, Sitoe NE, Tobaiwa O, Quevedo JI, Lehe JD, Loquiha O, Vojnov L, Peter TF.	J Acquir Immune Defic Syndr. 2014 Sep 1;67(1):e1-4. doi: 10.1097/QAI.0000000000000250.	Jani IV	J Acquir Immune Defic Syndr	2014	2014-06-17			10.1097/QAI.0000000000000250		diagnosis	HIV
24968298	Evaluating the impact of prevention of mother-to-child transmission of HIV in Malawi through immunization clinic-based surveillance	Sinunu MA, Schouten EJ, Wadonda-Kabondo N, Kajawo E, Eliya M, Moyo K, Chimbwandira F, Strunin L, Kellerman SE.	PLoS One. 2014 Jun 26;9(6):e100741. doi: 10.1371/journal.pone.0100741. eCollection 2014.	Sinunu MA	PLoS One	2014	2014-06-27	PMC4072708		10.1371/journal.pone.0100741		diagnosis	HIV
24970642	Use of reverse transcription-PCR-based assays for quantification of HIV-1 in dried blood spots requires specific HIV-1 RNA isolation for monitoring of antiretroviral treatment efficiency	Rouet F, Kania D, Tuaillon E, Maiga A, Nouhin J, Rouzioux C, Descamps D, Plantier JC.	J Clin Microbiol. 2014 Jul;52(7):2740-1. doi: 10.1128/JCM.00962-14.	Rouet F	J Clin Microbiol	2014	2014-06-28	PMC4097724		10.1128/JCM.00962-14		viral load	HIV
24971594	Promising antibody testing strategies for early infant HIV infection diagnosis in China	Su X, Yao J, Jiang Y, Li J, Han J, Sun W.	PLoS One. 2014 Jun 27;9(6):e99935. doi: 10.1371/journal.pone.0099935. eCollection 2014.	Su X	PLoS One	2014	2014-06-28	PMC4074049		10.1371/journal.pone.0099935	not NAAT	diagnosis	HIV
25006831	Long-term stability of HIV-1 antibody in dried blood spot samples and eluates	Williams D, Tookey P, Peckham CS, Cortina-Borja M.	AIDS. 2014 Jul 31;28(12):1850-1. doi: 10.1097/QAD.0000000000000348.	Williams D	AIDS	2014	2014-07-10			10.1097/QAD.0000000000000348	not NAAT		HIV
25022566	Dried blood spot testing for the antenatal screening of HTLV, HIV, syphilis, toxoplasmosis and hepatitis B and C: prevalence, accuracy and operational aspects	Boa-Sorte N, Purificação A, Amorim T, Assunção L, Reis A, Galvão-Castro B.	Braz J Infect Dis. 2014 Nov-Dec;18(6):618-24. doi: 10.1016/j.bjid.2014.05.009. Epub 2014 Jul 9.	Boa-Sorte N	Braz J Infect Dis	2014	2014-07-16	PMC9425210		10.1016/j.bjid.2014.05.009	not NAAT		HIV, HBV, HCV
25025031	Performance and logistical challenges of alternative HIV-1 virological monitoring options in a clinical setting of Harare, Zimbabwe	Ondoa P, Shamu T, Bronze M, Wellington M, Boender TS, Manting C, Steegen K, Luethy R, Rinke de Wit T.	Biomed Res Int. 2014;2014:102598. doi: 10.1155/2014/102598. Epub 2014 Jun 15.	Ondoa P	Biomed Res Int	2014	2014-07-16	PMC4082876		10.1155/2014/102598		diagnosis, viral load	HIV
25031435	Evaluation of performance and acceptability of two rapid oral fluid tests for HIV detection in Mozambique	Semá Baltazar C, Raposo C, Jani IV, Shodell D, Correia D, Gonçalves da Silva C, Kalou M, Patel H, Parekh B.	J Clin Microbiol. 2014 Oct;52(10):3544-8. doi: 10.1128/JCM.01098-14. Epub 2014 Jul 16.	Semá Baltazar C	J Clin Microbiol	2014	2014-07-18	PMC4187771		10.1128/JCM.01098-14	not NAAT		HIV
25049214	Parallel ultra high pressure liquid chromatography-mass spectrometry for the quantification of HIV protease inhibitors using dried spot sample collection format	Watanabe K, Varesio E, Hopfgartner G.	J Chromatogr B Analyt Technol Biomed Life Sci. 2014 Aug 15;965:244-53. doi: 10.1016/j.jchromb.2014.05.008. Epub 2014 May 13.	Watanabe K	J Chromatogr B Analyt Technol Biomed Life Sci	2014	2014-07-23			10.1016/j.jchromb.2014.05.008	TDM		HIV
25061233	A stepped wedge cluster randomized control trial of dried blood spot testing to improve the uptake of hepatitis C antibody testing within UK prisons	Craine N, Whitaker R, Perrett S, Zou L, Hickman M, Lyons M.	Eur J Public Health. 2015 Apr;25(2):351-7. doi: 10.1093/eurpub/cku096. Epub 2014 Jul 24.	Craine N	Eur J Public Health	2015	2014-07-26	PMC4376964		10.1093/eurpub/cku096	not NAAT		HCV
25065857	Uptake of pre-exposure prophylaxis, sexual practices, and HIV incidence in men and transgender women who have sex with men: a cohort study	Grant RM, Anderson PL, McMahan V, Liu A, Amico KR, Mehrotra M, Hosek S, Mosquera C, Casapia M, Montoya O, Buchbinder S, Veloso VG, Mayer K, Chariyalertsak S, Bekker LG, Kallas EG, Schechter M, Guanira J, Bushman L, Burns DN, Rooney JF, Glidden DV; iPrEx study team.	Lancet Infect Dis. 2014 Sep;14(9):820-9. doi: 10.1016/S1473-3099(14)70847-3. Epub 2014 Jul 22.	Grant RM	Lancet Infect Dis	2014	2014-07-29	PMC6107918	NIHMS624706	10.1016/S1473-3099(14)70847-3	PrEP or prophylaxis		HIV
25077861	HIV infection in high school students in rural South Africa: role of transmissions among students	Kharsany AB, Buthelezi TJ, Frohlich JA, Yende-Zuma N, Samsunder N, Mahlase G, Williamson C, Travers SA, Marais JC, Dellar R, Karim SS, Karim QA.	AIDS Res Hum Retroviruses. 2014 Oct;30(10):956-65. doi: 10.1089/AID.2014.0110. Epub 2014 Sep 4.	Kharsany AB	AIDS Res Hum Retroviruses	2014	2014-08-01	PMC4179919		10.1089/AID.2014.0110		sequencing	HIV
25124485	A multicentre sero-behavioural survey for hepatitis B and C, HIV and HTLV among people who inject drugs in Germany using respondent driven sampling	Zimmermann R, Marcus U, Schäffer D, Leicht A, Wenz B, Nielsen S, Santos-Hövener C, Ross RS, Stambouli O, Ratsch BA, Bannert N, Bock CT, Kücherer C, Hamouda O.	BMC Public Health. 2014 Aug 14;14:845. doi: 10.1186/1471-2458-14-845.	Zimmermann R	BMC Public Health	2014	2014-08-16	PMC4247126		10.1186/1471-2458-14-845		viral load, sequencing	HIV, HBV, HCV
25143579	Limited utility of dried-blood- and plasma spot-based screening for antiretroviral treatment failure with Cobas Ampliprep/TaqMan HIV-1 version 2.0	Sawadogo S, Shiningavamwe A, Chang J, Maher AD, Zhang G, Yang C, Gaeb E, Kaura H, Ellenberger D, Lowrance DW.	J Clin Microbiol. 2014 Nov;52(11):3878-83. doi: 10.1128/JCM.02063-14. Epub 2014 Aug 20.	Sawadogo S	J Clin Microbiol	2014	2014-08-22	PMC4313218		10.1128/JCM.02063-14		viral load	HIV
25162217	A validated method for quantification of efavirenz in dried blood spots using high-performance liquid chromatography-mass spectrometry	Amara AB, Else LJ, Tjia J, Olagunju A, Puls RL, Khoo S, Back DJ.	Ther Drug Monit. 2015 Apr;37(2):220-8. doi: 10.1097/FTD.0000000000000127.	Amara AB	Ther Drug Monit	2015	2014-08-28			10.1097/FTD.0000000000000127	TDM		HIV
25170094	Rise in testing and diagnosis associated with Scotland's Action Plan on Hepatitis C and introduction of dried blood spot testing	McLeod A, Weir A, Aitken C, Gunson R, Templeton K, Molyneaux P, McIntyre P, McDonald S, Goldberg D, Hutchinson S.	J Epidemiol Community Health. 2014 Dec;68(12):1182-8. doi: 10.1136/jech-2014-204451. Epub 2014 Aug 28.	McLeod A	J Epidemiol Community Health	2014	2014-08-30			10.1136/jech-2014-204451		diagnosis	HCV
25221990	Measurement of HIV-1 viral load for drug resistance surveillance using dried blood spots: literature review and modeling of contribution of DNA and RNA	Parkin NT.	AIDS Rev. 2014 Jul-Sep;16(3):160-71.	Parkin NT	AIDS Rev	2014	2014-09-16				review		HIV
25231307	The conserved disulfide bond within domain II of Epstein-Barr virus gH has divergent roles in membrane fusion with epithelial cells and B cells	Möhl BS, Sathiyamoorthy K, Jardetzky TS, Longnecker R.	J Virol. 2014 Dec;88(23):13570-9. doi: 10.1128/JVI.02272-14. Epub 2014 Sep 17.	Möhl BS	J Virol	2014	2014-09-19	PMC4248955		10.1128/JVI.02272-14	not HxV		EBV
25232736	Evaluation of dried blood spots with a multiplex assay for measuring recent HIV-1 infection	Curtis KA, Ambrose KM, Kennedy MS, Owen SM.	PLoS One. 2014 Sep 18;9(9):e107153. doi: 10.1371/journal.pone.0107153. eCollection 2014.	Curtis KA	PLoS One	2014	2014-09-19	PMC4169399		10.1371/journal.pone.0107153	not NAAT		HIV
25239368	Optimization of the oligonucleotide ligation assay for the detection of nevirapine resistance mutations in Zimbabwean Human Immunodeficiency Virus type-1 subtype C	Mutsvangwa J, Beck IA, Gwanzura L, Manhanzva MT, Stranix-Chibanda L, Chipato T, Frenkel LM.	J Virol Methods. 2014 Dec 15;210:36-9. doi: 10.1016/j.jviromet.2014.09.005. Epub 2014 Sep 17.	Mutsvangwa J	J Virol Methods	2014	2014-09-21	PMC4363305	NIHMS634997	10.1016/j.jviromet.2014.09.005		sequencing	HIV
25249214	Prevalence of transmitted HIV-1 antiretroviral resistance among patients initiating antiretroviral therapy in Brazil: a surveillance study using dried blood spots	de Moraes Soares CM, Vergara TR, Brites C, Brito JD, Grinberg G, Caseiro MM, Correa C, Suffert TA, Pereira FR, Camargo M, Janini LM, Komninakis S, Sucupira MC, Diaz RS.	J Int AIDS Soc. 2014 Sep 22;17(1):19042. doi: 10.7448/IAS.17.1.19042. eCollection 2014.	de Moraes Soares CM	J Int AIDS Soc	2014	2014-09-25	PMC4172689		10.7448/IAS.17.1.19042		sequencing	HIV
25253763	Dried blood spot testing: an alternative to point-of-care testing in public venues?	Flavell S, Davison C, Anderson N, Burbidge N, Atabani S, Taylor S, White D.	Sex Transm Infect. 2015 Mar;91(2):115. doi: 10.1136/sextrans-2014-051684. Epub 2014 Sep 24.	Flavell S	Sex Transm Infect	2015	2014-09-26			10.1136/sextrans-2014-051684		diagnosis	HIV, HBV, HCV
25264306	Uptake of hepatitis C specialist services and treatment following diagnosis by dried blood spot in Scotland	McAllister G, Innes H, Mcleod A, Dillon JF, Hayes PC, Fox R, Barclay ST, Templeton K, Aitken C, Gunson R, Goldberg D, Hutchinson SJ.	J Clin Virol. 2014 Nov;61(3):359-64. doi: 10.1016/j.jcv.2014.09.004. Epub 2014 Sep 16.	McAllister G	J Clin Virol	2014	2014-09-30			10.1016/j.jcv.2014.09.004		diagnosis	HCV
25294629	Migrant Workers in Kazakhstan: Gender Differences in HIV Knowledge and Sexual Risk Behaviors	Zhussupov B, McNutt LA, Gilbert L, Terlikbayeva A, El-Bassel N.	AIDS Behav. 2015 Jul;19(7):1298-304. doi: 10.1007/s10461-014-0914-9.	Zhussupov B	AIDS Behav	2015	41921	PMC4503855		10.1007/s10461-014-0914-9	not HxV		na
25303690	Evaluation of dried blood spots collected on filter papers from three manufacturers stored at ambient temperature for application in HIV-1 drug resistance monitoring	Rottinghaus EK, Beard RS, Bile E, Modukanele M, Maruping M, Mine M, Nkengasong J, Yang C.	PLoS One. 2014 Oct 10;9(10):e109060. doi: 10.1371/journal.pone.0109060. eCollection 2014.	Rottinghaus EK	PLoS One	2014	2014-10-11	PMC4193826		10.1371/journal.pone.0109060		sequencing	HIV
25328112	Short communication: Tenofovir diphosphate in dried blood spots as an objective measure of adherence in HIV-infected women	Castillo-Mancilla JR, Searls K, Caraway P, Zheng JH, Gardner EM, Predhomme J, Bushman LR, Anderson PL, Meditz AL.	AIDS Res Hum Retroviruses. 2015 Apr;31(4):428-32. doi: 10.1089/AID.2014.0229. Epub 2014 Nov 20.	Castillo-Mancilla JR	AIDS Res Hum Retroviruses	2015	2014-10-21	PMC4378663		10.1089/AID.2014.0229	TDM		HIV
25338471	Validation of the Roche AMPLICOR HIV DNA test version 1.5 for early infant diagnosis of HIV in Papua New Guinea	John B, Lupiwa T, Toliman P, Lavu E, Zimmerman P, Siba PM, Markby J.	P N G Med J. 2012 Mar-Dec;55(1-4):16-23.	John B	P N G Med J	2012	2014-10-24					diagnosis	HIV
25367722	Dried blood spot in the genotyping, quantification and storage of HCV RNA: a systematic literature review	Greenman J, Roberts T, Cohn J, Messac L.	J Viral Hepat. 2015 Apr;22(4):353-61. doi: 10.1111/jvh.12345. Epub 2014 Nov 4.	Greenman J	J Viral Hepat	2015	2014-11-05	PMC4409077		10.1111/jvh.12345	review		HCV
25371480	First population-level effectiveness evaluation of a national programme to prevent HIV transmission from mother to child, South Africa	Goga AE, Dinh TH, Jackson DJ, Lombard C, Delaney KP, Puren A, Sherman G, Woldesenbet S, Ramokolo V, Crowley S, Doherty T, Chopra M, Shaffer N, Pillay Y; South Africa PMTCT Evaluation Team.	J Epidemiol Community Health. 2015 Mar;69(3):240-8. doi: 10.1136/jech-2014-204535. Epub 2014 Nov 4.	Goga AE	J Epidemiol Community Health	2015	2014-11-06	PMC4345523		10.1136/jech-2014-204535		diagnosis	HIV
25377591	Dried plasma/blood spots for monitoring antiretroviral treatment efficacy and pharmacokinetics: a cross-sectional study in rural Burundi	Calcagno A, Motta I, Milia MG, Rostagno R, Simiele M, Libanore V, Fontana S, D'Avolio A, Ghisetti V, Di Perri G, Bonora S.	Br J Clin Pharmacol. 2015 May;79(5):801-8. doi: 10.1111/bcp.12544.	Calcagno A	Br J Clin Pharmacol	2015	2014-11-08	PMC4415716		10.1111/bcp.12544		viral load, sequencing	HIV
25381805	Development and implementation challenges of a quality assured HIV infant diagnosis program in Nigeria using dried blood spots and DNA polymerase chain reaction	Audu R, Onwuamah C, Salu O, Okwuraiwe A, Ou CY, Bolu O, Bond KB, Diallo K, Lu L, Jelpe T, Okoye M, Ngige E, Vertefeuille J.	AIDS Res Hum Retroviruses. 2015 Apr;31(4):433-8. doi: 10.1089/AID.2014.0159. Epub 2014 Dec 17.	Audu R	AIDS Res Hum Retroviruses	2015	2014-11-11	PMC4696874	NIHMS746531	10.1089/AID.2014.0159		diagnosis	HIV
25397436	Using dried blood spots collected under field condition to determine HIV-1 diversity and drug resistance mutations in resource limited Tanzania	Kimaro J, Shao E, Nyombi B, Kifaro E, Maruapula D, Gaseitsiwe S, Musonda R.	J Int AIDS Soc. 2014 Nov 2;17(4 Suppl 3):19686. doi: 10.7448/IAS.17.4.19686. eCollection 2014.	Kimaro J	J Int AIDS Soc	2014	2014-11-15	PMC4225344		10.7448/IAS.17.4.19686		sequencing	HIV
25397449	Effectiveness of the prevention of mother-to-child transmission of HIV protocol applied at Saint Camille Medical Centre in Ouagadougou, Burkina Faso	Soubeiga ST, Bisseye C, Compaore R, Assengone E, Ouermi D, Djigma F, Sagna T, Pietra V, Simpore J.	J Int AIDS Soc. 2014 Nov 2;17(4 Suppl 3):19701. doi: 10.7448/IAS.17.4.19701. eCollection 2014.	Soubeiga ST	J Int AIDS Soc	2014	2014-11-15	PMC4225441		10.7448/IAS.17.4.19701		diagnosis	HIV
25398418	HIV prevalence and risk behaviors among Mozambicans working in South African mines	Baltazar CS, Horth R, Inguane C, Sathane I, César F, Ricardo H, Botão C, Augusto Â, Cooley L, Cummings B, Raymond HF, Young PW.	AIDS Behav. 2015 Feb;19 Suppl 1(Suppl 1):S59-67. doi: 10.1007/s10461-014-0941-6.	Baltazar CS	AIDS Behav	2015	2014-11-16	PMC4352189		10.1007/s10461-014-0941-6	not NAAT		HIV
25413893	HIV diversity and drug resistance from plasma and non-plasma analytes in a large treatment programme in western Kenya	Kantor R, DeLong A, Balamane M, Schreier L, Lloyd RM Jr, Injera W, Kamle L, Mambo F, Muyonga S, Katzenstein D, Hogan J, Buziba N, Diero L.	J Int AIDS Soc. 2014 Nov 18;17(1):19262. doi: 10.7448/IAS.17.1.19262. eCollection 2014.	Kantor R	J Int AIDS Soc	2014	2014-11-22	PMC4238965		10.7448/IAS.17.1.19262		sequencing	HIV
25436894	Comparison of self-reported alcohol consumption to phosphatidylethanol measurement among HIV-infected patients initiating antiretroviral treatment in southwestern Uganda	Bajunirwe F, Haberer JE, Boum Y 2nd, Hunt P, Mocello R, Martin JN, Bangsberg DR, Hahn JA.	PLoS One. 2014 Dec 1;9(12):e113152. doi: 10.1371/journal.pone.0113152. eCollection 2014.	Bajunirwe F	PLoS One	2014	2014-12-02	PMC4249861		10.1371/journal.pone.0113152	not NAAT		HIV
25445800	Disparate detection outcomes for anti-HCV IgG and HCV RNA in dried blood spots	Tejada-Strop A, Drobeniuc J, Mixson-Hayden T, Forbi JC, Le NT, Li L, Mei J, Terrault N, Kamili S.	J Virol Methods. 2015 Feb;212:66-70. doi: 10.1016/j.jviromet.2014.10.018. Epub 2014 Nov 13.	Tejada-Strop A	J Virol Methods	2015	2014-12-03			10.1016/j.jviromet.2014.10.018		viral load, sequencing	HCV
25464967	Performances of fourth generation HIV antigen/antibody assays on filter paper for detection of early HIV infections	Kania D, Truong TN, Montoya A, Nagot N, Van de Perre P, Tuaillon E.	J Clin Virol. 2015 Jan;62:92-7. doi: 10.1016/j.jcv.2014.11.005. Epub 2014 Nov 13.	Kania D	J Clin Virol	2015	2014-12-04			10.1016/j.jcv.2014.11.005	not NAAT		HIV
25492218	Frequent detection of antiretroviral drug resistance in HIV-1-infected orphaned children followed at a donor-funded rural pediatric clinic in Dodoma, Tanzania	Meini G, Balestrieri M, Cianchino S, Tacconi D, Rossi de Gasperis M, Concato C, Vicenti I, Rosi A, Saladini F, Callea F, Zazzi M.	AIDS Res Hum Retroviruses. 2015 Apr;31(4):448-51. doi: 10.1089/AID.2014.0251. Epub 2014 Dec 31.	Meini G	AIDS Res Hum Retroviruses	2015	2014-12-11			10.1089/AID.2014.0251		sequencing	HIV
25495996	Evaluation of an in-house HIV-1 drug resistance genotypic testing for using dried blood spot specimens in China	Zhao H, Liao L, Xing H, Wang Z, Su B, Liu J, Wu J, Feng Y, He C, Ruan Y, Shao Y.	Curr HIV Res. 2015;13(2):109-16. doi: 10.2174/1570162x13666141210154647.	Zhao H	Curr HIV Res	2015	2014-12-16			10.2174/1570162x13666141210154647		sequencing	HIV
25520449	Design and implementation of an external quality assessment program for HIV viral load measurements using dried blood spots	Prach LM, Puren A, Lippman SA, Carmona S, Stephenson S, Cutler E, Barnhart S, Liegler T.	J Clin Microbiol. 2015 Mar;53(3):964-6. doi: 10.1128/JCM.02698-14. Epub 2014 Dec 17.	Prach LM	J Clin Microbiol	2015	2014-12-19	PMC4390657		10.1128/JCM.02698-14		viral load	HIV
25527333	Antiretroviral treatment outcome in HIV-1-infected patients routinely followed up in capital cities and remote areas of Senegal, Mali and Guinea-Conakry	Diouara AA, Ndiaye HD, Guindo I, Bangoura N, Cissé M, Edmond T, Bougoudogo F, Mboup S, Peeters M, Ayouba A, Kane NC.	J Int AIDS Soc. 2014 Dec 18;17(1):19315. doi: 10.7448/IAS.17.1.19315. eCollection 2014.	Diouara AA	J Int AIDS Soc	2014	2014-12-21	PMC4272405		10.7448/IAS.17.1.19315		viral load, sequencing	HIV
25542035	High rates of HIV seroconversion in pregnant women and low reported levels of HIV testing among male partners in Southern Mozambique: results from a mixed methods study	De Schacht C, Hoffman HJ, Mabunda N, Lucas C, Alons CL, Madonela A, Vubil A, Ferreira OC Jr, Calú N, Santos IS, Jani IV, Guay L.	PLoS One. 2014 Dec 26;9(12):e115014. doi: 10.1371/journal.pone.0115014. eCollection 2014.	De Schacht C	PLoS One	2014	2014-12-27	PMC4277288		10.1371/journal.pone.0115014		diagnosis	HIV
25555148	Measurement of intracellular ribavirin mono-, di- and triphosphate using solid phase extraction and LC-MS/MS quantification	Jimmerson LC, Ray ML, Bushman LR, Anderson PL, Klein B, Rower JE, Zheng JH, Kiser JJ.	J Chromatogr B Analyt Technol Biomed Life Sci. 2015 Jan 26;978-979:163-72. doi: 10.1016/j.jchromb.2014.11.032. Epub 2014 Dec 17.	Jimmerson LC	J Chromatogr B Analyt Technol Biomed Life Sci	2015	2015-01-03	PMC4297558	NIHMS650675	10.1016/j.jchromb.2014.11.032	TDM		na
25600609	HIV-1 infection using dried blood spots can be confirmed by Bio-Rad Geenius™ HIV 1/2 confirmatory assay	Fernández McPhee C, Álvarez P, Prieto L, Obiang J, Avedillo P, Vargas A, Rojo P, Abad C, Ramos JT, Holguín A.	J Clin Virol. 2015 Feb;63:66-9. doi: 10.1016/j.jcv.2014.12.018. Epub 2014 Dec 27.	Fernández McPhee C	J Clin Virol	2015	2015-01-21			10.1016/j.jcv.2014.12.018	not NAAT		HIV
25605970	Population and dyadic-based seroincidence of herpes simplex virus-2 and syphilis in southern India	Hochberg CH, Schneider JA, Dandona R, Lakshmi V, Kumar GA, Sudha T, Akbar M, Ahmed GM, Ramgopal SP, Armbruster B, Alary M, Dandona L.	Sex Transm Infect. 2015 Aug;91(5):375-82. doi: 10.1136/sextrans-2014-051708. Epub 2015 Jan 20.	Hochberg CH	Sex Transm Infect	2015	2015-01-22	PMC4518737		10.1136/sextrans-2014-051708	not HxV		HSV-2
25627404	Determination of the HCV Protease Inhibitor Telaprevir in Plasma and Dried Blood Spot by Liquid Chromatography-Tandem Mass Spectrometry	Verweij-van Wissen CP, de Graaff-Teulen MJ, de Kanter CT, Aarnoutse RE, Burger DM.	Ther Drug Monit. 2015 Oct;37(5):626-33. doi: 10.1097/FTD.0000000000000189.	Verweij-van Wissen CP	Ther Drug Monit	2015	2015-01-29			10.1097/FTD.0000000000000189	not NAAT		HCV
25631805	Validation of rapid point-of-care (POC) tests for detection of hepatitis B surface antigen in field and laboratory settings in the Gambia, Western Africa	Njai HF, Shimakawa Y, Sanneh B, Ferguson L, Ndow G, Mendy M, Sow A, Lo G, Toure-Kane C, Tanaka J, Taal M, D'alessandro U, Njie R, Thursz M, Lemoine M.	J Clin Microbiol. 2015 Apr;53(4):1156-63. doi: 10.1128/JCM.02980-14. Epub 2015 Jan 28.	Njai HF	J Clin Microbiol	2015	2015-01-30	PMC4365211		10.1128/JCM.02980-14	not NAAT		HBV
25635815	HIV drug resistance mutations in proviral DNA from a community treatment program	Derache A, Shin HS, Balamane M, White E, Israelski D, Klausner JD, Freeman AH, Katzenstein D.	PLoS One. 2015 Jan 30;10(1):e0117430. doi: 10.1371/journal.pone.0117430. eCollection 2015.	Derache A	PLoS One	2015	2015-01-31	PMC4311981		10.1371/journal.pone.0117430		sequencing	HIV
25736346	HIV testing behaviour and use of risk reduction strategies by HIV risk category among MSM in Vancouver	Bogowicz P, Moore D, Kanters S, Michelow W, Robert W, Hogg R, Gustafson R, Gilbert M; ManCount Study Team.	Int J STD AIDS. 2016 Mar;27(4):281-7. doi: 10.1177/0956462415575424. Epub 2015 Mar 2.	Bogowicz P	Int J STD AIDS	2016	2015-03-05			10.1177/0956462415575424	not NAAT		HIV
25742090	The effect of malnutrition on the pharmacokinetics and virologic outcomes of lopinavir, efavirenz and nevirapine in food insecure HIV-infected children in Tororo, Uganda	Bartelink IH, Savic RM, Dorsey G, Ruel T, Gingrich D, Scherpbier HJ, Capparelli E, Jullien V, Young SL, Achan J, Plenty A, Charlebois E, Kamya M, Havlir D, Aweeka F.	Pediatr Infect Dis J. 2015 Mar;34(3):e63-70. doi: 10.1097/INF.0000000000000603.	Bartelink IH	Pediatr Infect Dis J	2015	2015-03-06	PMC4351793	NIHMS635691	10.1097/INF.0000000000000603	TDM		HIV
25758321	Developing blood borne virus services across prisons in Wales, UK	Perrett SE, Craine N, Lyons M.	Int J Prison Health. 2013;9(1):31-9. doi: 10.1108/17449201311310788.	Perrett SE	Int J Prison Health	2013	2015-03-12			10.1108/17449201311310788	not HxV		na
25762459	Where we are with point-of-care testing	Johannessen A.	J Viral Hepat. 2015 Apr;22(4):362-5. doi: 10.1111/jvh.12385.	Johannessen A	J Viral Hepat	2015	2015-03-13	PMC4403955		10.1111/jvh.12385	review		HBV, HCV
25766985	A simple method to elute cell-free HIV from dried blood spots improves their usefulness for monitoring therapy	Wu X, Crask M, Ramirez H, Landas T, Do TD, Honisch C, Will S, Baum PD.	J Clin Virol. 2015 Apr;65:38-40. doi: 10.1016/j.jcv.2015.01.022. Epub 2015 Feb 1.	Wu X	J Clin Virol	2015	2015-03-14			10.1016/j.jcv.2015.01.022		viral load	HIV
25793402	Evidence of long-lived founder virus in mother-to-child HIV transmission	Danaviah S, de Oliveira T, Bland R, Viljoen J, Pillay S, Tuaillon E, Van de Perre P, Newell ML.	PLoS One. 2015 Mar 20;10(3):e0120389. doi: 10.1371/journal.pone.0120389. eCollection 2015.	Danaviah S	PLoS One	2015	2015-03-21	PMC4368793		10.1371/journal.pone.0120389		sequencing	HIV
25797059	Laboratory confirmation of clinically diagnosed malaria in a cohort of HIV-infected mothers and their children in Malawi	Giuliano M, Galluzzo CM, Mancinelli S, Andreotti M, Jere H, Sagno JB, Maulidi M, Erba F, Amici R, Buonomo E, Scarcella P, Marazzi MC, Vella S, Palombi L.	J Trop Pediatr. 2015 Jun;61(3):222-5. doi: 10.1093/tropej/fmv011. Epub 2015 Mar 21.	Giuliano M	J Trop Pediatr	2015	2015-03-24			10.1093/tropej/fmv011	not HxV		HIV
25811386	Consolidating HIV testing in a public health laboratory for efficient and sustainable early infant diagnosis (EID) in Uganda	Kiyaga C, Sendagire H, Joseph E, Grosz J, McConnell I, Narayan V, Esiru G, Elyanu P, Akol Z, Kirungi W, Musinguzi J, Opio A.	J Public Health Policy. 2015 May;36(2):153-69. doi: 10.1057/jphp.2015.7. Epub 2015 Mar 26.	Kiyaga C	J Public Health Policy	2015	2015-03-27			10.1057/jphp.2015.7		diagnosis	HIV
25814033	Twenty years trends and socio-demographic characteristics of HIV prevalence in women giving birth in Catalonia (Spain)	Carnicer-Pont D, Montoliu A, Marín JL, Almeda J, González V, Muñoz R, Martínez C, Jané M, Casabona J; HIV nadó working group.	Gac Sanit. 2015 Sep-Oct;29(5):347-52. doi: 10.1016/j.gaceta.2015.01.012. Epub 2015 Mar 23.	Carnicer-Pont D	Gac Sanit	2015	2015-03-28			10.1016/j.gaceta.2015.01.012	not NAAT		HIV
25867233	Dried blood spots--preparing and processing for use in immunoassays and in molecular techniques	Grüner N, Stambouli O, Ross RS.	J Vis Exp. 2015 Mar 13;(97):52619. doi: 10.3791/52619.	Grüner N	J Vis Exp	2015	2015-04-14	PMC4397000		10.3791/52619	protocol		HIV, HBV, HCV
25870164	High hepatitis C virus prevalence and incidence in a community cohort of young heroin injectors in a context of extensive harm reduction programmes	Vallejo F, Barrio G, Brugal MT, Pulido J, Toro C, Sordo L, Espelt A, Bravo MJ; Itinere Project Group.	J Epidemiol Community Health. 2015 Jun;69(6):599-603. doi: 10.1136/jech-2014-205070. Epub 2015 Apr 13.	Vallejo F	J Epidemiol Community Health	2015	2015-04-15			10.1136/jech-2014-205070	not NAAT		HCV
25872512	Seroprevalence of hepatitis C and correlates of seropositivity among men who have sex with men in Vancouver, Canada: a cross-sectional survey	Wong J, Moore D, Kanters S, Buxton J, Robert W, Gustafson R, Hogg R, Ogunnaike-Cooke S, Wong T, Gilbert M; ManCount Study Team.	Sex Transm Infect. 2015 Sep;91(6):430-3. doi: 10.1136/sextrans-2014-051928. Epub 2015 Apr 14.	Wong J	Sex Transm Infect	2015	2015-04-16			10.1136/sextrans-2014-051928	not NAAT		HCV
25876072	Immunization of babies born to HBsAg positive mothers: An audit on the delivery and completeness of follow up in Norfolk and Suffolk, United Kingdom	Keeble S, Quested J, Barker D, Varadarajan A, Shankar AG.	Hum Vaccin Immunother. 2015;11(5):1153-6. doi: 10.1080/21645515.2015.1019977.	Keeble S	Hum Vaccin Immunother	2015	2015-04-16	PMC4514218		10.1080/21645515.2015.1019977	not NAAT		HBV
25895984	Strong Correlation Between Concentrations of Tenofovir (TFV) Emtricitabine (FTC) in Hair and TFV Diphosphate and FTC Triphosphate in Dried Blood Spots in the iPrEx Open Label Extension: Implications for Pre-exposure Prophylaxis Adherence Monitoring	Gandhi M, Glidden DV, Liu A, Anderson PL, Horng H, Defechereux P, Guanira JV, Grinsztejn B, Chariyalertsak S, Bekker LG, Grant RM; iPrEx Study Team.	J Infect Dis. 2015 Nov 1;212(9):1402-6. doi: 10.1093/infdis/jiv239. Epub 2015 Apr 20.	Gandhi M	J Infect Dis	2015	2015-04-22	PMC4601920		10.1093/infdis/jiv239	PrEP or prophylaxis		HIV
25900173	Impact of daily cotrimoxazole on clinical malaria and asymptomatic parasitemias in HIV-exposed, uninfected infants	Davis NL, Barnett EJ, Miller WC, Dow A, Chasela CS, Hudgens MG, Kayira D, Tegha G, Ellington SR, Kourtis AP, van der Horst C, Jamieson DJ, Juliano JJ.	Clin Infect Dis. 2015 Aug 1;61(3):368-74. doi: 10.1093/cid/civ309. Epub 2015 Apr 21.	Davis NL	Clin Infect Dis	2015	2015-04-23	PMC4542924		10.1093/cid/civ309	not HxV		HIV
25915755	Community-Based HIV-1 Early Diagnosis and Risk Behavior Analysis of Men Having Sex with Men in Hong Kong	Liang J, Liu L, Cheung M, Lee MP, Wang H, Li CH, Chan CC, Nishiura K, Tang X, Tan Z, Peng J, Cheung KW, Yam WC, Chen Z.	PLoS One. 2015 Apr 27;10(4):e0125715. doi: 10.1371/journal.pone.0125715. eCollection 2015.	Liang J	PLoS One	2015	2015-04-28	PMC4410921		10.1371/journal.pone.0125715		diagnosis	HIV
25929628	Challenges in the Early Diagnosis of HIV Infection in Infants: Experience from Tamil Nadu, India	Hanna LE, Siromany VA, Annamalai M, Karunaianantham R, Swaminathan S.	Indian Pediatr. 2015 Apr;52(4):307-9. doi: 10.1007/s13312-015-0629-7.	Hanna LE	Indian Pediatr	2015	2015-05-02			10.1007/s13312-015-0629-7		diagnosis	HIV
25942423	Impact of Maternal HIV Seroconversion during Pregnancy on Early Mother to Child Transmission of HIV (MTCT) Measured at 4-8 Weeks Postpartum in South Africa 2011-2012: A National Population-Based Evaluation	Dinh TH, Delaney KP, Goga A, Jackson D, Lombard C, Woldesenbet S, Mogashoa M, Pillay Y, Shaffer N.	PLoS One. 2015 May 5;10(5):e0125525. doi: 10.1371/journal.pone.0125525. eCollection 2015.	Dinh TH	PLoS One	2015	2015-05-06	PMC4420458		10.1371/journal.pone.0125525		diagnosis	HIV
25957815	Seroprevalence of chronic hepatitis B, as determined from dried blood spots, among children and their mothers in central Lao People's Democratic Republic: a multistage, stratified cluster sampling survey	Komada K, Sugiyama M, Vongphrachanh P, Xeuatvongsa A, Khamphaphongphane B, Kitamura T, Kiyohara T, Wakita T, Oshitani H, Hachiya M.	Int J Infect Dis. 2015 Jul;36:21-6. doi: 10.1016/j.ijid.2015.04.020. Epub 2015 May 6.	Komada K	Int J Infect Dis	2015	2015-05-11			10.1016/j.ijid.2015.04.020	not NAAT		HBV
25965309	CROI 2015: Advances in HIV Testing and Prevention Strategies	Buchbinder SP, Liu AY.	Top Antivir Med. 2015 Mar-Apr;23(1):8-27.	Buchbinder SP	Top Antivir Med	2015	2015-05-13	PMC6148903			TDM		HIV
25994129	Prevalence of HIV and syphilis infections among pregnant women attending antenatal clinics in Tanzania, 2011	Manyahi J, Jullu BS, Abuya MI, Juma J, Ndayongeje J, Kilama B, Sambu V, Nondi J, Rabiel B, Somi G, Matee MI.	BMC Public Health. 2015 May 22;15:501. doi: 10.1186/s12889-015-1848-5.	Manyahi J	BMC Public Health	2015	2015-05-22	PMC4492104		10.1186/s12889-015-1848-5	not NAAT		HIV
26001026	Acceptability of drug detection monitoring among participants in an open-label pre-exposure prophylaxis study	Koester KA, Liu A, Eden C, Amico KR, McMahan V, Goicochea P, Hosek S, Mayer KH, Grant RM.	AIDS Care. 2015;27(10):1199-204. doi: 10.1080/09540121.2015.1039958. Epub 2015 May 22.	Koester KA	AIDS Care	2015	2015-05-23	PMC6107916	NIHMS697452	10.1080/09540121.2015.1039958	PrEP or prophylaxis		HIV
26001044	Finger Prick Dried Blood Spots for HIV Viral Load Measurement in Field Conditions in Zimbabwe	Napierala Mavedzenge S, Davey C, Chirenje T, Mushati P, Mtetwa S, Dirawo J, Mudenge B, Phillips A, Cowan FM.	PLoS One. 2015 May 22;10(5):e0126878. doi: 10.1371/journal.pone.0126878. eCollection 2015.	Napierala Mavedzenge S	PLoS One	2015	2015-05-23	PMC4441418		10.1371/journal.pone.0126878		viral load	HIV
26004637	Prevalence and behavioural risks for HIV and HCV infections in a population of drug users of Dakar, Senegal: the ANRS 12243 UDSEN study	Leprêtre A, Ba I, Lacombe K, Maynart M, Toufik A, Ndiaye O, Kane CT, Gozlan J, Tine J, Ndoye I, Raguin G, Girard PM.	J Int AIDS Soc. 2015 May 22;18(1):19888. doi: 10.7448/IAS.18.1.19888. eCollection 2015.	Leprêtre A	J Int AIDS Soc	2015	2015-05-26	PMC4442125		10.7448/IAS.18.1.19888	not NAAT		HIV, HBV, HCV
26033694	HIV-1 variability and viral load technique could lead to false positive HIV-1 detection and to erroneous viral quantification in infected specimens	Alvarez P, Martín L, Prieto L, Obiang J, Vargas A, Avedillo P, Rojo P, Fernández McPhee C, Benito A, Ramos JT, Holguín Á.	J Infect. 2015 Sep;71(3):368-76. doi: 10.1016/j.jinf.2015.05.011. Epub 2015 May 29.	Alvarez P	J Infect	2015	2015-06-03			10.1016/j.jinf.2015.05.011		viral load	HIV
26045472	Attitudes towards HIV testing via home-sampling kits ordered online (RUClear pilots 2011-12)	Ahmed-Little Y, Bothra V, Cordwell D, Freeman Powell D, Ellis D, Klapper P, Scanlon S, Higgins S, Vivancos R.	J Public Health (Oxf). 2016 Sep;38(3):585-590. doi: 10.1093/pubmed/fdv075. Epub 2015 Jun 4.	Ahmed-Little Y	J Public Health (Oxf)	2016	42161			10.1093/pubmed/fdv075	not NAAT		HIV
26108608	Validation and clinical application of a method to quantify nevirapine in dried blood spots and dried breast-milk spots	Olagunju A, Amara A, Waitt C, Else L, Penchala SD, Bolaji O, Soyinka J, Siccardi M, Back D, Owen A, Khoo S.	J Antimicrob Chemother. 2015 Oct;70(10):2816-22. doi: 10.1093/jac/dkv174. Epub 2015 Jun 24.	Olagunju A	J Antimicrob Chemother	2015	2015-06-26	PMC6538530	EMS83020	10.1093/jac/dkv174	TDM		HIV
26118799	The effect of introducing point-of-care or dried blood spot analysis on the uptake of hepatitis C virus testing in high-risk populations: A systematic review of the literature	Coats JT, Dillon JF.	Int J Drug Policy. 2015 Nov;26(11):1050-5. doi: 10.1016/j.drugpo.2015.05.001. Epub 2015 Jun 4.	Coats JT	Int J Drug Policy	2015	2015-06-30			10.1016/j.drugpo.2015.05.001	review		HCV
26147598	Missed Opportunities along the Prevention of Mother-to-Child Transmission Services Cascade in South Africa: Uptake, Determinants, and Attributable Risk (the SAPMTCTE)	Woldesenbet S, Jackson D, Lombard C, Dinh TH, Puren A, Sherman G, Ramokolo V, Doherty T, Mogashoa M, Bhardwaj S, Chopra M, Shaffer N, Pillay Y, Goga A; South African PMTCT Evaluation (SAPMCTE) Team.	PLoS One. 2015 Jul 6;10(7):e0132425. doi: 10.1371/journal.pone.0132425. eCollection 2015.	Woldesenbet S	PLoS One	2015	2015-07-07	PMC4492960		10.1371/journal.pone.0132425		diagnosis	HIV
26147689	Stability of HIV-1 Nucleic Acids in Dried Blood Spot Samples for HIV-1 Drug Resistance Genotyping	Aitken SC, Wallis CL, Stevens W, de Wit TR, Schuurman R.	PLoS One. 2015 Jul 6;10(7):e0131541. doi: 10.1371/journal.pone.0131541. eCollection 2015.	Aitken SC	PLoS One	2015	2015-07-07	PMC4493047		10.1371/journal.pone.0131541		sequencing	HIV
26148140	Comparison of Traditional and Novel Self-Report Measures to an Alcohol Biomarker for Quantifying Alcohol Consumption Among HIV-Infected Adults in Sub-Saharan Africa	Asiimwe SB, Fatch R, Emenyonu NI, Muyindike WR, Kekibiina A, Santos GM, Greenfield TK, Hahn JA.	Alcohol Clin Exp Res. 2015 Aug;39(8):1518-27. doi: 10.1111/acer.12781. Epub 2015 Jul 4.	Asiimwe SB	Alcohol Clin Exp Res	2015	2015-07-07	PMC4515166	NIHMS692229	10.1111/acer.12781	not NAAT		HIV
26150150	Interferon λ 3 and 4 Genotyping Using High-Resolution Melt Curve Analysis Suitable for Multiple Clinical Sample Types	Lamoury FM, Bartlett S, Jacka B, Hajarizadeh B, Grebely J, Matthews GV, Dore GJ, Applegate TL.	J Mol Diagn. 2015 Sep;17(5):583-9. doi: 10.1016/j.jmoldx.2015.05.003. Epub 2015 Jul 4.	Lamoury FM	J Mol Diagn	2015	2015-07-08	PMC4597282		10.1016/j.jmoldx.2015.05.003	not HxV		na
26159322	A single thalamic target for deep brain stimulation to treat hemi-body pain syndrome	Rezaei Haddad A, Ughratdar I, Ashkan K.	Acta Neurochir (Wien). 2015 Sep;157(9):1519-23. doi: 10.1007/s00701-015-2504-7. Epub 2015 Jul 10.	Rezaei Haddad A	Acta Neurochir (Wien)	2015	2015-07-11			10.1007/s00701-015-2504-7	not HxV		na
26178148	Hepatitis C virus seroprevalence in pregnant women delivering live-born infants in North Thames, England in 2012	Cortina-Borja M, Williams D, Peckham CS, Bailey H, Thorne C.	Epidemiol Infect. 2016 Feb;144(3):627-34. doi: 10.1017/S0950268815001557. Epub 2015 Jul 16.	Cortina-Borja M	Epidemiol Infect	2016	2015-07-17	PMC4714297		10.1017/S0950268815001557	not NAAT		HCV
26186128	Frequent nevirapine resistance in infants infected by HIV-1 via breastfeeding while on nevirapine prophylaxis	Nelson JA, Fokar A, Hudgens MG, Compliment KJ, Hawkins JT, Tegha G, Kamwendo DD, Kayira D, Mofolo IA, Kourtis AP, Jamieson DJ, Van Der Horst CM, Fiscus SA.	AIDS. 2015 Oct 23;29(16):2131-8. doi: 10.1097/QAD.0000000000000814.	Nelson JA	AIDS	2015	2015-07-18	PMC4715989	NIHMS711396	10.1097/QAD.0000000000000814	PrEP or prophylaxis		HIV
26192603	The use of dried blood spot specimens for HIV-1 drug resistance genotyping in young children initiating antiretroviral therapy	Salimo AT, Ledwaba J, Coovadia A, Abrams EJ, Technau KG, Kuhn L, Morris L, Hunt GM.	J Virol Methods. 2015 Oct;223:30-2. doi: 10.1016/j.jviromet.2015.07.005. Epub 2015 Jul 17.	Salimo AT	J Virol Methods	2015	2015-07-21	PMC4561412	NIHMS712542	10.1016/j.jviromet.2015.07.005		sequencing	HIV
26252496	High HIV Burden in Men Who Have Sex with Men across Colombia's Largest Cities: Findings from an Integrated Biological and Behavioral Surveillance Study	Rubio Mendoza ML, Jacobson JO, Morales-Miranda S, Sierra Alarcón CÁ, Luque Núñez R.	PLoS One. 2015 Aug 7;10(8):e0131040. doi: 10.1371/journal.pone.0131040. eCollection 2015.	Rubio Mendoza ML	PLoS One	2015	2015-08-08	PMC4529092		10.1371/journal.pone.0131040	not NAAT		HIV
26255887	Prevalence of syphilis, human immunodeficiency virus, hepatitis B virus, and human T-lymphotropic virus infections and coinfections during prenatal screening in an urban Northeastern Brazilian population	Moura AA, de Mello MJ, Correia JB.	Int J Infect Dis. 2015 Oct;39:10-5. doi: 10.1016/j.ijid.2015.07.022. Epub 2015 Aug 6.	Moura AA	Int J Infect Dis	2015	2015-08-11			10.1016/j.ijid.2015.07.022	not NAAT		HIV, HBV
26256938	Liver disease knowledge and acceptability of non-invasive liver fibrosis assessment among people who inject drugs in the drug and alcohol setting: The LiveRLife Study	Marshall AD, Micallef M, Erratt A, Telenta J, Treloar C, Everingham H, Jones SC, Bath N, How-Chow D, Byrne J, Harvey P, Dunlop A, Jauncey M, Read P, Collie T, Dore GJ, Grebely J.	Int J Drug Policy. 2015 Oct;26(10):984-91. doi: 10.1016/j.drugpo.2015.07.002. Epub 2015 Jul 16.	Marshall AD	Int J Drug Policy	2015	2015-08-11			10.1016/j.drugpo.2015.07.002	not HxV		na
26278724	On the front line of HIV virological monitoring: barriers and facilitators from a provider perspective in resource-limited settings	Rutstein SE, Golin CE, Wheeler SB, Kamwendo D, Hosseinipour MC, Weinberger M, Miller WC, Biddle AK, Soko A, Mkandawire M, Mwenda R, Sarr A, Gupta S, Mataya R.	AIDS Care. 2016;28(1):1-10. doi: 10.1080/09540121.2015.1058896. Epub 2015 Aug 17.	Rutstein SE	AIDS Care	2016	2015-08-18	PMC4834050	NIHMS697837	10.1080/09540121.2015.1058896		viral load	HIV
26280016	Migration, sexual behaviour, and HIV risk: a general population cohort in rural South Africa	McGrath N, Eaton JW, Newell ML, Hosegood V.	Lancet HIV. 2015 Jun;2(6):e252-9. doi: 10.1016/S2352-3018(15)00045-4.	McGrath N	Lancet HIV	2015	2015-08-18	PMC4533230		10.1016/S2352-3018(15)00045-4	unclear methods		HIV
26301003	[Evaluation of antiretroviral therapy on mother to child transmission HIV in HIV-1 positive pregnant women: case of St. Camillus Medical Center in Ouagadougou, Burkina Faso]	Soubeiga ST, Compaore R, Djigma F, Zagre N, Assengone E, Traore L, Diarra B, Bisseye C, Ouermi D, Sagna T, Karou S, Pietra V, Simpore J.	Pan Afr Med J. 2015 Apr 23;20:399. doi: 10.11604/pamj.2015.20.399.5627. eCollection 2015.	Soubeiga ST	Pan Afr Med J	2015	2015-08-25	PMC4524915		10.11604/pamj.2015.20.399.5627		diagnosis	HIV
26333943	Breaking Down Barriers to Care in Hepatitis C Virus Infection	Thursz M, Lacombe K.	J Infect Dis. 2016 Apr 1;213(7):1055-6. doi: 10.1093/infdis/jiv427. Epub 2015 Sep 2.	Thursz M	J Infect Dis	2016	2015-09-04	PMC4779300		10.1093/infdis/jiv427	editorial		HCV
26333945	Dried Blood Spots: A Tool to Ensure Broad Access to Hepatitis C Screening, Diagnosis, and Treatment Monitoring	Soulier A, Poiteau L, Rosa I, Hézode C, Roudot-Thoraval F, Pawlotsky JM, Chevaliez S.	J Infect Dis. 2016 Apr 1;213(7):1087-95. doi: 10.1093/infdis/jiv423. Epub 2015 Sep 2.	Soulier A	J Infect Dis	2016	2015-09-04			10.1093/infdis/jiv423		diagnosis, viral load	HCV
26334744	Stringent HIV Viral Load Threshold for Virological Failure Using Dried Blood Spots: Is the Perfect the Enemy of the Good?	Inzaule SC, Hamers RL, Zeh CE, Rinke de Wit TF.	J Acquir Immune Defic Syndr. 2016 Jan 1;71(1):e30-3. doi: 10.1097/QAI.0000000000000828.	Inzaule SC	J Acquir Immune Defic Syndr	2016	2015-09-04			10.1097/QAI.0000000000000828		viral load	HIV
26340763	Dried blood spot analysis without dilution: Application to the LC-MS/MS determination of BMS-986001 in rat dried blood spot	Yuan L, Schuster A, Shen JX, Garrison-Borowski P, Aubry AF.	J Chromatogr B Analyt Technol Biomed Life Sci. 2015 Oct 1;1002:201-9. doi: 10.1016/j.jchromb.2015.08.029. Epub 2015 Aug 28.	Yuan L	J Chromatogr B Analyt Technol Biomed Life Sci	2015	2015-09-05			10.1016/j.jchromb.2015.08.029	TDM		HIV
26356987	Hepatitis B viral load in dried blood spots: A validation study in Zambia	Vinikoor MJ, Zürcher S, Musukuma K, Kachuwaire O, Rauch A, Chi BH, Gorgievski M, Zwahlen M, Wandeler G.	J Clin Virol. 2015 Nov;72:20-4. doi: 10.1016/j.jcv.2015.08.019. Epub 2015 Sep 3.	Vinikoor MJ	J Clin Virol	2015	2015-09-11	PMC4959444	NIHMS803952	10.1016/j.jcv.2015.08.019		viral load	HBV
26370308	Long term stability of HBsAg, anti-HBc and anti-HCV in dried blood spot samples and eluates	McAllister G, Shepherd S, Templeton K, Aitken C, Gunson R.	J Clin Virol. 2015 Oct;71:10-7. doi: 10.1016/j.jcv.2015.07.303. Epub 2015 Jul 29.	McAllister G	J Clin Virol	2015	2015-09-16			10.1016/j.jcv.2015.07.303	not NAAT		HBV, HCV
26413848	Implementation and Operational Research: Programmatic Feasibility of Dried Blood Spots for the Virological Follow-up of Patients on Antiretroviral Treatment in Nord Kivu, Democratic Republic of the Congo	Boillot F, Serrano L, Muwonga J, Kabuayi JP, Kambale A, Mutaka F, Fujiwara PI, Decosas J, Peeters M, Delaporte E.	J Acquir Immune Defic Syndr. 2016 Jan 1;71(1):e9-15. doi: 10.1097/QAI.0000000000000844.	Boillot F	J Acquir Immune Defic Syndr	2016	2015-09-29	PMC4679362		10.1097/QAI.0000000000000844		viral load, sequencing	HIV
26447114	Performance of an Early Infant Diagnostic Test, AmpliSens DNA-HIV-FRT, Using Dried Blood Spots Collected from Children Born to Human Immunodeficiency Virus-Infected Mothers in Ukraine	Chang J, Tarasova T, Shanmugam V, Azarskova M, Nguyen S, Hurlston M, Sabatier J, Zhang G, Osmanov S, Ellenberger D, Yang C, Vitek C, Liulchuk M, Nizova N.	J Clin Microbiol. 2015 Dec;53(12):3853-8. doi: 10.1128/JCM.02392-15. Epub 2015 Oct 7.	Chang J	J Clin Microbiol	2015	2015-10-09	PMC4652115		10.1128/JCM.02392-15		diagnosis	HIV
26458150	Prevalence of transmitted HIV-1 drug resistance among young adults attending HIV counselling and testing clinics in Kigali, Rwanda	Mutagoma M, Ndahimana Jd, Kayirangwa E, Dahourou AG, Balisanga H, DeVos JR, McAlister D, Yang C, Bertagnolio S, Riedel DJ, Nsanzimana S.	Antivir Ther. 2016;21(3):247-51. doi: 10.3851/IMP2999. Epub 2015 Oct 12.	Mutagoma M	Antivir Ther	2016	2015-10-13			10.3851/IMP2999		sequencing	HIV
26483870	Detection of hepatitis B virus infection: A systematic review	Ghosh M, Nandi S, Dutta S, Saha MK.	World J Hepatol. 2015 Oct 18;7(23):2482-91. doi: 10.4254/wjh.v7.i23.2482.	Ghosh M	World J Hepatol	2015	2015-10-21	PMC4606204		10.4254/wjh.v7.i23.2482	review		HBV
26488892	HBV carriage in children born from HIV-seropositive mothers in Senegal: The need of birth-dose HBV vaccination	Gueye SB, Diop-Ndiaye H, Lo G, Mintsa S, Guindo I, Dia A, Sow-Sall A, Gaye-Diallo A, Mboup S, Touré-Kane C.	J Med Virol. 2016 May;88(5):815-9. doi: 10.1002/jmv.24409. Epub 2015 Nov 4.	Gueye SB	J Med Virol	2016	2015-10-22			10.1002/jmv.24409	not NAAT		HIV
26513240	A Cluster Randomised Trial on the Impact of Integrating Early Infant HIV Diagnosis with the Expanded Programme on Immunization on Immunization and HIV Testing Rates in Rural Health Facilities in Southern Zambia	Wang PC, Mwango A, Moberley S, Brockman BJ, Connor AL, Kalesha-Masumbu P, Mutembo S, Bweupe M, Chanda-Kapata P, Biemba G, Hamer DH, Chibuye B, McCarthy E.	PLoS One. 2015 Oct 29;10(10):e0141455. doi: 10.1371/journal.pone.0141455. eCollection 2015.	Wang PC	PLoS One	2015	2015-10-30	PMC4626083		10.1371/journal.pone.0141455		diagnosis	HIV
26551532	Does marital status matter in an HIV hyperendemic country? Findings from the 2012 South African National HIV Prevalence, Incidence and Behaviour Survey	Shisana O, Risher K, Celentano DD, Zungu N, Rehle T, Ngcaweni B, Evans MG.	AIDS Care. 2016;28(2):234-41. doi: 10.1080/09540121.2015.1080790. Epub 2015 Nov 9.	Shisana O	AIDS Care	2016	2015-11-10	PMC5146982	NIHMS781036	10.1080/09540121.2015.1080790		viral load	HIV
26560533	Simultaneous Detection of Major Drug Resistance Mutations of HIV-1 Subtype B Viruses from Dried Blood Spot Specimens by Multiplex Allele-Specific Assay	Zhang G, Cai F, de Rivera IL, Zhou Z, Zhang J, Nkengasong J, Gao F, Yang C.	J Clin Microbiol. 2016 Jan;54(1):220-2. doi: 10.1128/JCM.02833-15. Epub 2015 Nov 11.	Zhang G	J Clin Microbiol	2016	2015-11-13	PMC4702749		10.1128/JCM.02833-15		sequencing	HIV
26560534	HemaSpot, a Novel Blood Storage Device for HIV-1 Drug Resistance Testing	Brooks K, DeLong A, Balamane M, Schreier L, Orido M, Chepkenja M, Kemboi E, D'Antuono M, Chan PA, Emonyi W, Diero L, Coetzer M, Kantor R.	J Clin Microbiol. 2016 Jan;54(1):223-5. doi: 10.1128/JCM.02853-15. Epub 2015 Nov 11.	Brooks K	J Clin Microbiol	2016	2015-11-13	PMC4702722		10.1128/JCM.02853-15		sequencing	HIV
26571482	Preexposure Prophylaxis for HIV Infection Integrated With Municipal- and Community-Based Sexual Health Services	Liu AY, Cohen SE, Vittinghoff E, Anderson PL, Doblecki-Lewis S, Bacon O, Chege W, Postle BS, Matheson T, Amico KR, Liegler T, Rawlings MK, Trainor N, Blue RW, Estrada Y, Coleman ME, Cardenas G, Feaster DJ, Grant R, Philip SS, Elion R, Buchbinder S, Kolber MA.	JAMA Intern Med. 2016 Jan;176(1):75-84. doi: 10.1001/jamainternmed.2015.4683.	Liu AY	JAMA Intern Med	2016	2015-11-17	PMC5042323	NIHMS818409	10.1001/jamainternmed.2015.4683	PrEP or prophylaxis		HIV
26605514	A phase 1 randomized placebo-controlled safety and pharmacokinetic trial of a tenofovir disoproxil fumarate vaginal ring	Keller MJ, Mesquita PM, Marzinke MA, Teller R, Espinoza L, Atrio JM, Lo Y, Frank B, Srinivasan S, Fredricks DN, Rabe L, Anderson PL, Hendrix CW, Kiser PF, Herold BC.	AIDS. 2016 Mar 13;30(5):743-51. doi: 10.1097/QAD.0000000000000979.	Keller MJ	AIDS	2016	2015-11-26	PMC4767579	NIHMS744427	10.1097/QAD.0000000000000979	TDM		HIV
26633638	Current concepts for PrEP adherence in the PrEP revolution: from clinical trials to routine practice	Haberer JE.	Curr Opin HIV AIDS. 2016 Jan;11(1):10-7. doi: 10.1097/COH.0000000000000220.	Haberer JE	Curr Opin HIV AIDS	2016	2015-12-04	PMC4801217	NIHMS755169	10.1097/COH.0000000000000220	PrEP or prophylaxis		HIV
26633768	Sustainable HIV treatment in Africa through viral-load-informed differentiated care	Working Group on Modelling of Antiretroviral Therapy Monitoring Strategies in Sub-Saharan Africa; Phillips A, Shroufi A, Vojnov L, Cohn J, Roberts T, Ellman T, Bonner K, Rousseau C, Garnett G, Cambiano V, Nakagawa F, Ford D, Bansi-Matharu L, Miners A, Lundgren JD, Eaton JW, Parkes-Ratanshi R, Katz Z, Maman D, Ford N, Vitoria M, Doherty M, Dowdy D, Nichols B, Murtagh M, Wareham M, Palamountain KM,…	Nature. 2015 Dec 3;528(7580):S68-76. doi: 10.1038/nature16046.	Working Group on Modelling of Antiretroviral Therapy Monitoring Strategies in Sub-Saharan Africa	Nature	2015	2015-12-04	PMC4932825	NIHMS792639	10.1038/nature16046		viral load	HIV
26634662	A longitudinal study of health outcomes for people released from prison in Fiji: the HIP-Fiji project	Kinner SA, Winter R, Saxton K.	Australas Psychiatry. 2015 Dec;23(6 Suppl):17-21. doi: 10.1177/1039856215608289.	Kinner SA	Australas Psychiatry	2015	2015-12-05			10.1177/1039856215608289	not HxV		na
26705258	Usefulness of Dried Blood Spots (DBS) to perform hepatitis C virus genotyping in drug users in Senegal	Ndiaye O, Gozlan J, Diop-Ndiaye H, Sall AS, Chapelain S, Leprêtre A, Maynart M, Gueye M, Lo G, Thiam M, Ba I, Lacombe K, Girard PM, Mboup S, Kane CT.	J Med Virol. 2017 Mar;89(3):484-488. doi: 10.1002/jmv.24460. Epub 2016 Nov 9.	Ndiaye O	J Med Virol	2017	2015-12-26			10.1002/jmv.24460		sequencing	HCV
26706730	Performance of Roche CAP/CTM HIV-1 qualitative test version 2.0 using dried blood spots for early infant diagnosis	Gueye SB, Diop-Ndiaye H, Diallo MM, Ly O, Sow-Ndoye A, Diagne-Gueye ND, Kébé-Fall K, Diop F, Gaye-Diallo A, Belec L, Mboup S, Touré-Kane C.	J Virol Methods. 2016 Mar;229:12-5. doi: 10.1016/j.jviromet.2015.12.006. Epub 2015 Dec 17.	Gueye SB	J Virol Methods	2016	2015-12-27			10.1016/j.jviromet.2015.12.006		diagnosis	HIV
26732683	Pharmacokinetics of mefloquine and its effect on sulfamethoxazole and trimethoprim steady-state blood levels in intermittent preventive treatment (IPTp) of pregnant HIV-infected women in Kenya	Green M, Otieno K, Katana A, Slutsker L, Kariuki S, Ouma P, González R, Menendez C, ter Kuile F, Desai M.	Malar J. 2016 Jan 5;15:7. doi: 10.1186/s12936-015-1049-9.	Green M	Malar J	2016	2016-01-07	PMC4700759		10.1186/s12936-015-1049-9	not HxV		HIV
26743094	Scale-up of Routine Viral Load Testing in Resource-Poor Settings: Current and Future Implementation Challenges	Roberts T, Cohn J, Bonner K, Hargreaves S.	Clin Infect Dis. 2016 Apr 15;62(8):1043-8. doi: 10.1093/cid/ciw001. Epub 2016 Jan 6.	Roberts T	Clin Infect Dis	2016	2016-01-09	PMC4803106		10.1093/cid/ciw001		viral load	HIV
26761545	Evaluation of Xpert HIV-1 Qual assay for resolution of HIV-1 infection in samples with negative or indeterminate Geenius HIV-1/2 results	Michaeli M, Wax M, Gozlan Y, Rakovsky A, Mendelson E, Mor O.	J Clin Virol. 2016 Mar;76:1-3. doi: 10.1016/j.jcv.2015.12.009. Epub 2015 Dec 29.	Michaeli M	J Clin Virol	2016	2016-01-14			10.1016/j.jcv.2015.12.009		diagnosis	HIV
26778797	[Early diagnosis of human immunodeficiency virus-1 in infants: The prevention of mother-to-child transmission program in Equatorial Guinea]	Prieto-Tato LM, Vargas A, Álvarez P, Avedillo P, Nzi E, Abad C, Guillén S, Fernández-McPhee C, Ramos JT, Holguín Á, Rojo P, Obiang J.	Enferm Infecc Microbiol Clin. 2016 Nov;34(9):566-570. doi: 10.1016/j.eimc.2015.11.010. Epub 2016 Jan 8.	Prieto-Tato LM	Enferm Infecc Microbiol Clin	2016	2016-01-19			10.1016/j.eimc.2015.11.010		diagnosis	HIV
26790118	HIV and Hepatitis C Virus Infection and Risk Behaviors Among Heterosexual, Bisexual, and Lesbian Women Who Inject Drugs in Australia	Iversen J, Dolan K, Ezard N, Maher L.	LGBT Health. 2015 Jun;2(2):127-34. doi: 10.1089/lgbt.2014.0116. Epub 2015 Apr 16.	Iversen J	LGBT Health	2015	2016-01-21			10.1089/lgbt.2014.0116	not NAAT		HIV, HCV
26792161	Measurement of viral load by the automated Abbott real-time HIV-1 assay using dried blood spots collected and processed in Malawi and Mozambique	Erba F, Brambilla D, Ceffa S, Ciccacci F, Luhanga R, Sidumo Z, Palombi L, Mancinelli S, Marazzi MC, Andreotti M, Giuliano M.	S Afr Med J. 2015 Nov 8;105(12):1036-8. doi: 10.7196/SAMJ.2015.v105i12.9673.	Erba F	S Afr Med J	2015	2016-01-22			10.7196/SAMJ.2015.v105i12.9673		viral load	HIV
26797207	Symptoms, Side Effects and Adherence in the iPrEx Open-Label Extension	Glidden DV, Amico KR, Liu AY, Hosek SG, Anderson PL, Buchbinder SP, McMahan V, Mayer KH, David B, Schechter M, Grinsztejn B, Guanira J, Grant RM.	Clin Infect Dis. 2016 May 1;62(9):1172-7. doi: 10.1093/cid/ciw022. Epub 2016 Jan 20.	Glidden DV	Clin Infect Dis	2016	2016-01-23	PMC4826449		10.1093/cid/ciw022	PrEP or prophylaxis		HIV
26807584	Correlates of HIV Testing among Female Sex Workers in Iran: Findings of a National Bio-Behavioural Surveillance Survey	Shokoohi M, Karamouzian M, Khajekazemi R, Osooli M, Sharifi H, Haghdoost AA, Kamali K, Mirzazadeh A.	PLoS One. 2016 Jan 25;11(1):e0147587. doi: 10.1371/journal.pone.0147587. eCollection 2016.	Shokoohi M	PLoS One	2016	2016-01-26	PMC4726705		10.1371/journal.pone.0147587	not NAAT		HIV
26808043	The HIV Care Continuum among Female Sex Workers: A Key Population in Lilongwe, Malawi	Lancaster KE, Powers KA, Lungu T, Mmodzi P, Hosseinipour MC, Chadwick K, Go VF, Pence BW, Hoffman IF, Miller WC.	PLoS One. 2016 Jan 25;11(1):e0147662. doi: 10.1371/journal.pone.0147662. eCollection 2016.	Lancaster KE	PLoS One	2016	2016-01-26	PMC4726447		10.1371/journal.pone.0147662		viral load	HIV
26824465	Clinical Evaluation of an Affordable Qualitative Viral Failure Assay for HIV Using Dried Blood Spots in Uganda	Balinda SN, Ondoa P, Obuku EA, Kliphuis A, Egau I, Bronze M, Kasambula L, Schuurman R, Spieker N, Rinke de Wit TF, Kityo C; ART–A consortium.	PLoS One. 2016 Jan 29;11(1):e0145110. doi: 10.1371/journal.pone.0145110. eCollection 2016.	Balinda SN	PLoS One	2016	2016-01-30	PMC4732948		10.1371/journal.pone.0145110		viral load	HIV
26829517	Application of an intracellular assay for determination of tenofovir-diphosphate and emtricitabine-triphosphate from erythrocytes using dried blood spots	Zheng JH, Rower C, McAllister K, Castillo-Mancilla J, Klein B, Meditz A, Guida LA, Kiser JJ, Bushman LR, Anderson PL.	J Pharm Biomed Anal. 2016 Apr 15;122:16-20. doi: 10.1016/j.jpba.2016.01.038. Epub 2016 Jan 21.	Zheng JH	J Pharm Biomed Anal	2016	2016-02-02	PMC4764437	NIHMS756181	10.1016/j.jpba.2016.01.038	TDM		HIV
26833239	Burden of sickle cell trait and disease in the Uganda Sickle Surveillance Study (US3): a cross-sectional study	Ndeezi G, Kiyaga C, Hernandez AG, Munube D, Howard TA, Ssewanyana I, Nsungwa J, Kiguli S, Ndugwa CM, Ware RE, Aceng JR.	Lancet Glob Health. 2016 Mar;4(3):e195-200. doi: 10.1016/S2214-109X(15)00288-0. Epub 2016 Jan 29.	Ndeezi G	Lancet Glob Health	2016	2016-02-03			10.1016/S2214-109X(15)00288-0	not HxV		na
26833270	Assessing the impact of a nurse-delivered home dried blood spot service on uptake of testing for household contacts of hepatitis B-infected pregnant women across two London trusts	Keel P, Edwards G, Flood J, Nixon G, Beebeejaun K, Shute J, Poh J, Millar A, Ijaz S, Parry J, Mandal S, Ramsay M, Amirthalingam G.	Epidemiol Infect. 2016 Jul;144(10):2087-97. doi: 10.1017/S0950268815003325. Epub 2016 Feb 2.	Keel P	Epidemiol Infect	2016	2016-02-03	PMC9150565		10.1017/S0950268815003325		viral load, sequencing	HBV
26833561	Performance of rapid diagnostic tests for the detection of antibodies to hepatitis C virus in whole blood collected on dried blood spots	Poiteau L, Soulier A, Rosa I, Roudot-Thoraval F, Hézode C, Pawlotsky JM, Chevaliez S.	J Viral Hepat. 2016 May;23(5):399-401. doi: 10.1111/jvh.12501. Epub 2016 Feb 1.	Poiteau L	J Viral Hepat	2016	2016-02-03			10.1111/jvh.12501	not NAAT		HCV
26855901	Field expansion of DNA polymerase chain reaction for early infant diagnosis of HIV-1: The Ethiopian experience	Fonjungo PN, Girma M, Melaku Z, Mekonen T, Tanuri A, Hailegiorgis B, Tegbaru B, Mengistu Y, Ashenafi A, Mamo W, Abreha T, Tibesso G, Ramos A, Ayana G, Freeman R, Nkengasong JN, Zewdu S, Kebede Y, Abebe A, Kenyon TA, Messele T.	Afr J Lab Med. 2013 Mar;2(1):31. doi: 10.4102/ajlm.v2i1.31. Epub 2013 May 22.	Fonjungo PN	Afr J Lab Med	2013	2016-02-09	PMC4740918	NIHMS755212	10.4102/ajlm.v2i1.31		diagnosis	HIV
26908725	Community-wide Prevalence of Malaria Parasitemia in HIV-Infected and Uninfected Populations in a High-Transmission Setting in Uganda	Katrak S, Day N, Ssemmondo E, Kwarisiima D, Midekisa A, Greenhouse B, Kamya M, Havlir D, Dorsey G.	J Infect Dis. 2016 Jun 15;213(12):1971-8. doi: 10.1093/infdis/jiw057. Epub 2016 Feb 10.	Katrak S	J Infect Dis	2016	2016-02-25	PMC4878723		10.1093/infdis/jiw057	not HxV		HIV
26945139	Bottlenecks and opportunities for delivering integrated pediatric HIV services in Nepal	Diese M, Shrestha L, Pradhan B, Singh D, Raaijmakers H, Kisesa A, Chamla D, Ntambue MA.	Curr Opin HIV AIDS. 2016 Mar;11 Suppl 1(Suppl 1):S21-9. doi: 10.1097/COH.0000000000000262.	Diese M	Curr Opin HIV AIDS	2016	2016-03-06	PMC4787108		10.1097/COH.0000000000000262		diagnosis	HIV
26949312	Dried Blood Spot Test for HIV Exposed Infants and Children and Their Anti-Retro Viral Treatment Status in Selected Hospitals in Ethiopia	Wondafrash B, Hiko D.	Ethiop J Health Sci. 2016 Jan;26(1):17-24. doi: 10.4314/ejhs.v26i1.5.	Wondafrash B	Ethiop J Health Sci	2016	2016-03-08	PMC4762955		10.4314/ejhs.v26i1.5		diagnosis	HIV
27002368	Increasing HIV-1 Drug Resistance Between 2010 and 2012 in Adults Participating in Population-Based HIV Surveillance in Rural KwaZulu-Natal, South Africa	Manasa J, Danaviah S, Lessells R, Elshareef M, Tanser F, Wilkinson E, Pillay S, Mthiyane H, Mwambi H, Pillay D, de Oliveira T.	AIDS Res Hum Retroviruses. 2016 Aug;32(8):763-9. doi: 10.1089/AID.2015.0225. Epub 2016 Apr 20.	Manasa J	AIDS Res Hum Retroviruses	2016	2016-03-23	PMC4971422		10.1089/AID.2015.0225		sequencing	HIV
27008874	Estimation of HIV-1 DNA Level Interfering with Reliability of HIV-1 RNA Quantification Performed on Dried Blood Spots Collected from Successfully Treated Patients	Zida S, Tuaillon E, Barro M, Kwimatouo Lekpa Franchard A, Kagoné T, Nacro B, Ouedraogo AS, Bolloré K, Sanosyan A, Plantier JC, Meda N, Sangaré L, Rouzioux C, Rouet F, Kania D.	J Clin Microbiol. 2016 Jun;54(6):1641-1643. doi: 10.1128/JCM.03372-15. Epub 2016 Mar 23.	Zida S	J Clin Microbiol	2016	2016-03-25	PMC4879270		10.1128/JCM.03372-15		viral load	HIV
27082505	Attrition and Opportunities Along the HIV Care Continuum: Findings From a Population-Based Sample, North West Province, South Africa	Lippman SA, Shade SB, El Ayadi AM, Gilvydis JM, Grignon JS, Liegler T, Morris J, Naidoo E, Prach LM, Puren A, Barnhart S.	J Acquir Immune Defic Syndr. 2016 Sep 1;73(1):91-9. doi: 10.1097/QAI.0000000000001026.	Lippman SA	J Acquir Immune Defic Syndr	2016	2016-04-16	PMC4981507	NIHMS775475	10.1097/QAI.0000000000001026		viral load	HIV
27093163	Identifying Gaps in Prevention of Mother to Child Transmission of HIV: A Case Series of HIV-positive Infants in Zambia	Bonawitz R, Sambambi K, Vickery M, Hamomba L, Hammond E, Duncan J, Musokotwane K, Thea D, Herlihy JM.	Pediatr Infect Dis J. 2016 Jul;35(7):772-6. doi: 10.1097/INF.0000000000001155.	Bonawitz R	Pediatr Infect Dis J	2016	2016-04-20			10.1097/INF.0000000000001155		diagnosis	HIV
27099321	HIV-1 Protease, Reverse Transcriptase, and Integrase Variation	Rhee SY, Sankaran K, Varghese V, Winters MA, Hurt CB, Eron JJ, Parkin N, Holmes SP, Holodniy M, Shafer RW.	J Virol. 2016 Jun 10;90(13):6058-6070. doi: 10.1128/JVI.00495-16. Print 2016 Jul 1.	Rhee SY	J Virol	2016	2016-04-22	PMC4907232		10.1128/JVI.00495-16	not relevant		HIV
27167115	High Rates of Drug Resistance Among Newly Diagnosed HIV-infected Children in the National Prevention of Mother-to-child Transmission Program in Togo	Salou M, Butel C, Konou AA, Ekouevi DK, Vidal N, Dossim S, Lawson-Evi K, Nyasenu YT, Singo-Tokofaï A, d'Almeida S, Tchama R, Delaporte E, Prince-David M, Peeters M, Dagnra AY.	Pediatr Infect Dis J. 2016 Aug;35(8):879-85. doi: 10.1097/INF.0000000000001203.	Salou M	Pediatr Infect Dis J	2016	2016-05-12			10.1097/INF.0000000000001203		sequencing	HIV
27175352	Active tracking of rejected dried blood samples in a large program in Nigeria	Inalegwu A, Phillips S, Datir R, Chime C, Ozumba P, Peters S, Ogbanufe O, Mensah C, Abimiku A, Dakum P, Ndembi N.	World J Virol. 2016 May 12;5(2):73-81. doi: 10.5501/wjv.v5.i2.73.	Inalegwu A	World J Virol	2016	2016-05-14	PMC4861873		10.5501/wjv.v5.i2.73		diagnosis	HIV
27178129	Testing in the HIV Counselling and Testing (HCT) campaign, HIV risk behaviours and ART enrolment in South Africa	Onoya D, Mohlabane N, Maduna V, van Zyl J, Sewpaul R, Naidoo Y.	Public Health. 2016 Jul;136:152-60. doi: 10.1016/j.puhe.2016.03.029. Epub 2016 May 10.	Onoya D	Public Health	2016	42505			10.1016/j.puhe.2016.03.029	not NAAT		HIV
27194686	Improved Sensitivity of a Dual-Target HIV-1 Qualitative Test for Plasma and Dried Blood Spots	Templer SP, Seiverth B, Baum P, Stevens W, Seguin-Devaux C, Carmona S.	J Clin Microbiol. 2016 Jul;54(7):1877-1882. doi: 10.1128/JCM.00128-16. Epub 2016 May 18.	Templer SP	J Clin Microbiol	2016	2016-05-20	PMC4922129		10.1128/JCM.00128-16		diagnosis	HIV
27240788	Early infant HIV diagnosis and entry to HIV care cascade in Thailand: an observational study	Sirirungsi W, Khamduang W, Collins IJ, Pusamang A, Leechanachai P, Chaivooth S, Ngo-Giang-Huong N, Samleerat T.	Lancet HIV. 2016 Jun;3(6):e259-65. doi: 10.1016/S2352-3018(16)00045-X. Epub 2016 May 3.	Sirirungsi W	Lancet HIV	2016	2016-06-01	PMC6047735	EMS78128	10.1016/S2352-3018(16)00045-X		diagnosis	HIV
27288037	Dried blood spots can help decrease the burden on patients dually infected with multidrug-resistant tuberculosis and HIV	Zuur MA, Akkerman OW, Touw DJ, van der Werf TS, Cobelens F, Burger DM, Grobusch MP, Alffenaar JW.	Eur Respir J. 2016 Sep;48(3):932-4. doi: 10.1183/13993003.00599-2016. Epub 2016 Jun 10.	Zuur MA	Eur Respir J	2016	2016-06-12			10.1183/13993003.00599-2016	no data		HIV
27300255	Seroepidemiology: an underused tool for designing and monitoring vaccination programmes in low- and middle-income countries	Cutts FT, Hanson M.	Trop Med Int Health. 2016 Sep;21(9):1086-98. doi: 10.1111/tmi.12737. Epub 2016 Jul 1.	Cutts FT	Trop Med Int Health	2016	2016-06-15			10.1111/tmi.12737	not NAAT		na
27333000	Adherence to Pre-Exposure Prophylaxis for HIV Prevention in a Clinical Setting	Montgomery MC, Oldenburg CE, Nunn AS, Mena L, Anderson P, Liegler T, Mayer KH, Patel R, Almonte A, Chan PA.	PLoS One. 2016 Jun 22;11(6):e0157742. doi: 10.1371/journal.pone.0157742. eCollection 2016.	Montgomery MC	PLoS One	2016	2016-06-23	PMC4917105		10.1371/journal.pone.0157742	PrEP or prophylaxis		HIV
27354575	Measuring Adherence to HIV Pre-Exposure Prophylaxis through Dried Blood Spots	Kumar VS, Webster M.	Clin Chem. 2016 Jul;62(7):1041-3. doi: 10.1373/clinchem.2015.253179.	Kumar VS	Clin Chem	2016	2016-06-30			10.1373/clinchem.2015.253179	PrEP or prophylaxis		HIV
27385037	[Use of dried blood spots in early diagnosis of HIV-1 infection in children born to HIV-infected mothers as part of the prevention of mother-to-child transmission in Benin]	Tchiakpe E, Hounto-Ogouyemi A, Diop Ndiaye H, Diouara AA, Aïssi AK, Keke RK, Kpangon AA, Lafia B, Métadokou D, Bouraïma B, Anthony D, Hounsinou A, Alao MJ, Azondekon A, Ahouidi AD, Bei AK, Mbengue MA, Touré Kane C, Zannou DM.	Bull Soc Pathol Exot. 2016 Aug;109(3):155-9. doi: 10.1007/s13149-016-0509-y. Epub 2016 Jul 7.	Tchiakpe E	Bull Soc Pathol Exot	2016	2016-07-08			10.1007/s13149-016-0509-y		diagnosis	HIV
27395432	Psychometric Evaluation of the HIV Disclosure Belief Scale: A Rasch Model Approach	Hu J, Serovich JM, Chen YH, Brown MJ, Kimberly JA.	AIDS Behav. 2017 Jan;21(1):174-183. doi: 10.1007/s10461-016-1478-7.	Hu J	AIDS Behav	2017	2016-07-11	PMC6705114	NIHMS1046219	10.1007/s10461-016-1478-7	not relevant		HIV
27415433	Incident Infection and Resistance Mutation Analysis of Dried Blood Spots Collected in a Field Study of HIV Risk Groups, 2007-2010	Wei X, Smith AJ, Forrest DW, Cardenas GA, Beck DW, LaLota M, Metsch LR, Sionean C, Owen SM, Johnson JA.	PLoS One. 2016 Jul 14;11(7):e0159266. doi: 10.1371/journal.pone.0159266. eCollection 2016.	Wei X	PLoS One	2016	2016-07-15	PMC4944983		10.1371/journal.pone.0159266		sequencing	HIV
27439522	High efficacy of first-line ART in a West African cohort, assessed by dried blood spot virological and pharmacological measurements	de Truchis P, Lê MP, Daou M, Madougou B, Nouhou Y, Moussa Saley S, Sani A, Adehossi E, Rouveix E, Saidou M, Peytavin G, Delaugerre C.	J Antimicrob Chemother. 2016 Nov;71(11):3222-3227. doi: 10.1093/jac/dkw286. Epub 2016 Jul 20.	de Truchis P	J Antimicrob Chemother	2016	2016-07-22			10.1093/jac/dkw286		viral load	HIV
27485836	Laboratory Innovation Towards Quality Program Sustainability	Abimiku A, Timperi R, Blattner W.	Curr HIV/AIDS Rep. 2016 Aug;13(4):202-8. doi: 10.1007/s11904-016-0323-y.	Abimiku A	Curr HIV/AIDS Rep	2016	2016-08-04			10.1007/s11904-016-0323-y	review		HIV
27497191	Evaluation of dried blood spot samples for hepatitis C virus detection and quantification	Marques BLC, do Espírito-Santo MP, Marques VA, Miguel JC, da Silva EF, Villela-Nogueira CA, Lewis-Ximenez LL, Lampe E, Villar LM.	J Clin Virol. 2016 Sep;82:139-144. doi: 10.1016/j.jcv.2016.07.009. Epub 2016 Jul 20.	Marques BLC	J Clin Virol	2016	2016-08-07			10.1016/j.jcv.2016.07.009		diagnosis, viral load	HCV
27499701	Dried blood spot omega-3 and omega-6 long chain polyunsaturated fatty acid levels in 7-9 year old Zimbabwean children: a cross sectional study	Mashavave G, Kuona P, Tinago W, Stray-Pedersen B, Munjoma M, Musarurwa C.	BMC Clin Pathol. 2016 Aug 5;16:14. doi: 10.1186/s12907-016-0035-7. eCollection 2016.	Mashavave G	BMC Clin Pathol	2016	2016-08-09	PMC4974798		10.1186/s12907-016-0035-7	not HxV		na
27513387	Human Immunodeficiency Virus Testing Practices and Interest in Self-Testing Options Among Young, Black Men Who Have Sex With Men in North Carolina	Hurt CB, Soni K, Miller WC, Hightow-Weidman LB.	Sex Transm Dis. 2016 Sep;43(9):587-93. doi: 10.1097/OLQ.0000000000000484.	Hurt CB	Sex Transm Dis	2016	2016-08-12	PMC4991826	NIHMS810388	10.1097/OLQ.0000000000000484	no data		HIV
27514391	Enhancing HIV Treatment Access and Outcomes Amongst HIV Infected Children and Adolescents in Resource Limited Settings	Goga AE, Singh Y, Singh M, Noveve N, Magasana V, Ramraj T, Abdullah F, Coovadia AH, Bhardwaj S, Sherman GG.	Matern Child Health J. 2017 Jan;21(1):1-8. doi: 10.1007/s10995-016-2074-1.	Goga AE	Matern Child Health J	2017	2016-08-13	PMC5226975		10.1007/s10995-016-2074-1	no data		HIV
27535684	Evaluation of the Aptima HIV-1 Quant Dx Assay Using Plasma and Dried Blood Spots	Sahoo MK, Varghese V, White E, Winslow M, Katzenstein DA, Shafer RW, Pinsky BA.	J Clin Microbiol. 2016 Oct;54(10):2597-601. doi: 10.1128/JCM.01569-16. Epub 2016 Aug 17.	Sahoo MK	J Clin Microbiol	2016	2016-08-19	PMC5035416		10.1128/JCM.01569-16		viral load	HIV
27557987	HIV Prevalence and Risk Factors Among Male Foreign Migrants in Cape Town, South Africa	Giorgio M, Townsend L, Zembe Y, Cheyip M, Guttmacher S, Carter R, Mathews C.	AIDS Behav. 2017 Mar;21(3):949-961. doi: 10.1007/s10461-016-1521-8.	Giorgio M	AIDS Behav	2017	2016-08-26	PMC6004499	NIHMS973841	10.1007/s10461-016-1521-8	not NAAT		HIV
27572401	Emtricitabine-Triphosphate in Dried Blood Spots as a Marker of Recent Dosing	Castillo-Mancilla J, Seifert S, Campbell K, Coleman S, McAllister K, Zheng JH, Gardner EM, Liu A, Glidden DV, Grant R, Hosek S, Wilson CM, Bushman LR, MaWhinney S, Anderson PL.	Antimicrob Agents Chemother. 2016 Oct 21;60(11):6692-6697. doi: 10.1128/AAC.01017-16. Print 2016 Nov.	Castillo-Mancilla J	Antimicrob Agents Chemother	2016	2016-08-31	PMC5075074		10.1128/AAC.01017-16	TDM		HIV
27595567	High variability of HIV and HCV seroprevalence and risk behaviours among people who inject drugs: results from a cross-sectional study using respondent-driven sampling in eight German cities (2011-14)	Wenz B, Nielsen S, Gassowski M, Santos-Hövener C, Cai W, Ross RS, Bock CT, Ratsch BA, Kücherer C, Bannert N, Bremer V, Hamouda O, Marcus U, Zimmermann R; DRUCK Study group.	BMC Public Health. 2016 Sep 5;16(1):927. doi: 10.1186/s12889-016-3545-4.	Wenz B	BMC Public Health	2016	2016-09-07	PMC5011883		10.1186/s12889-016-3545-4	not NAAT		HIV, HCV
27601728	Prevalence of HIV, HBV and HCV among street and labour children in Tehran, Iran	Foroughi M, Moayedi-Nia S, Shoghli A, Bayanolhagh S, Sedaghat A, Mohajeri M, Mousavinasab SN, Mohraz M.	Sex Transm Infect. 2017 Sep;93(6):421-423. doi: 10.1136/sextrans-2016-052557. Epub 2016 Sep 6.	Foroughi M	Sex Transm Infect	2017	2016-09-08			10.1136/sextrans-2016-052557	not NAAT		HIV, HBV, HCV
27608165	HIV Prevalence among Pregnant Women in Brazil: A National Survey	Pereira GF, Sabidó M, Caruso A, Oliveira SB, Mesquita F, Benzaken AS.	Rev Bras Ginecol Obstet. 2016 Aug;38(8):391-8. doi: 10.1055/s-0036-1592102. Epub 2016 Sep 8.	Pereira GF	Rev Bras Ginecol Obstet	2016	2016-09-09	PMC10309322		10.1055/s-0036-1592102	not NAAT		HIV
27632233	An HIV Preexposure Prophylaxis Demonstration Project and Safety Study for Young MSM	Hosek SG, Rudy B, Landovitz R, Kapogiannis B, Siberry G, Rutledge B, Liu N, Brothers J, Mulligan K, Zimet G, Lally M, Mayer KH, Anderson P, Kiser J, Rooney JF, Wilson CM; Adolescent Trials Network (ATN) for HIVAIDS Interventions.	J Acquir Immune Defic Syndr. 2017 Jan 1;74(1):21-29. doi: 10.1097/QAI.0000000000001179.	Hosek SG	J Acquir Immune Defic Syndr	2017	2016-09-16	PMC5140725	NIHMS813978	10.1097/QAI.0000000000001179	PrEP or prophylaxis		HIV
27635015	Factors Associated with Returning At-Home Specimen Collection Kits for HIV Testing among Internet-Using Men Who Have Sex with Men	Ricca AV, Hall EW, Khosropour CM, Sullivan PS.	J Int Assoc Provid AIDS Care. 2016 Nov;15(6):463-469. doi: 10.1177/2325957416668579. Epub 2016 Sep 15.	Ricca AV	J Int Assoc Provid AIDS Care	2016	2016-09-17			10.1177/2325957416668579	not NAAT		HIV
27638411	Discordant HIV DNA PCR results among infants diagnosed with HIV infection and initiated on ART: a case series	Jagtap DD, Gawde NC, Kamble SV, Sharma AP, Paranjape RS.	Int J STD AIDS. 2017 Mar;28(4):415-417. doi: 10.1177/0956462416669852. Epub 2016 Sep 27.	Jagtap DD	Int J STD AIDS	2017	2016-09-18			10.1177/0956462416669852		diagnosis	HIV
27641988	Who to test and how to test for chronic hepatitis C infection - 2016 WHO testing guidance for low- and middle-income countries	Easterbrook PJ; WHO Guidelines Development Group.	J Hepatol. 2016 Oct;65(1 Suppl):S46-S66. doi: 10.1016/j.jhep.2016.08.002.	Easterbrook PJ	J Hepatol	2016	2016-09-20			10.1016/j.jhep.2016.08.002	review		HCV
27653084	Evaluation of four commercial virological assays for early infant HIV-1 diagnosis using dried blood specimens	Alvarez P, Prieto L, Martín L, Obiang J, Avedillo P, Vargas A, Rojo P, Fernández McPhee C, Sanz Canalejas L, Benito A, Ramos JT, Holguín Á.	Pediatr Res. 2017 Jan;81(1-1):80-87. doi: 10.1038/pr.2016.183. Epub 2016 Sep 21.	Alvarez P	Pediatr Res	2017	2016-09-23			10.1038/pr.2016.183		diagnosis	HIV
27662544	Criminal justice involvement history is associated with better HIV care continuum metrics among a population-based sample of young black MSM	Schneider JA, Kozloski M, Michaels S, Skaathun B, Voisin D, Lancki N, Morgan E, Khanna A, Green K, Coombs RW, Friedman SR, Laumann E, Schumm P; uConnectand BARS study teams.	AIDS. 2017 Jan 2;31(1):159-165. doi: 10.1097/QAD.0000000000001269.	Schneider JA	AIDS	2017	42637	PMC5127721	NIHMS820701	10.1097/QAD.0000000000001269		diagnosis, viral load	HIV
27672281	Dried blood spots, valid screening for viral hepatitis and human immunodeficiency virus in real-life	Mössner BK, Staugaard B, Jensen J, Lillevang ST, Christensen PB, Holm DK.	World J Gastroenterol. 2016 Sep 7;22(33):7604-12. doi: 10.3748/wjg.v22.i33.7604.	Mössner BK	World J Gastroenterol	2016	2016-09-28	PMC5011674		10.3748/wjg.v22.i33.7604		diagnosis	HIV, HBV, HCV
27686363	Is Hepatitis Delta infections important in Brazil?	Cicero MF, Pena NM, Santana LC, Arnold R, Azevedo RG, Leal ÉS, Diaz RS, Komninakis SV.	BMC Infect Dis. 2016 Sep 29;16(1):525. doi: 10.1186/s12879-016-1856-9.	Cicero MF	BMC Infect Dis	2016	2016-10-01	PMC5041555		10.1186/s12879-016-1856-9	not HxV	diagnosis, sequencing	HDV
27698999	Population-level effectiveness of PMTCT Option A on early mother-to-child (MTCT) transmission of HIV in South Africa: implications for eliminating MTCT	Goga AE, Dinh TH, Jackson DJ, Lombard CJ, Puren A, Sherman G, Ramokolo V, Woldesenbet S, Doherty T, Noveve N, Magasana V, Singh Y, Ramraj T, Bhardwaj S, Pillay Y; South Africa PMTCT Evaluation (SAPMCTE) Team.	J Glob Health. 2016 Dec;6(2):020405. doi: 10.7189/jogh.06.020405.	Goga AE	J Glob Health	2016	2016-10-05	PMC5032343		10.7189/jogh.06.020405		diagnosis	HIV
27704001	Evaluation of Two Techniques for Viral Load Monitoring Using Dried Blood Spot in Routine Practice in Vietnam (French National Agency for AIDS and Hepatitis Research 12338)	Taieb F, Tram TH, Ho HT, Pham VA, Nguyen L, Pham BH, Tong LA, Tuaillon E, Delaporte E, Nguyen AT, Bui DD, Do N, Madec Y.	Open Forum Infect Dis. 2016 Jul 7;3(3):ofw142. doi: 10.1093/ofid/ofw142. eCollection 2016 Sep.	Taieb F	Open Forum Infect Dis	2016	2016-10-06	PMC5047401		10.1093/ofid/ofw142		viral load	HIV
27773596	Early antiretroviral therapy initiation: access and equity of viral load testing for HIV treatment monitoring	Peter T, Ellenberger D, Kim AA, Boeras D, Messele T, Roberts T, Stevens W, Jani I, Abimiku A, Ford N, Katz Z, Nkengasong JN.	Lancet Infect Dis. 2017 Jan;17(1):e26-e29. doi: 10.1016/S1473-3099(16)30212-2. Epub 2016 Oct 20.	Peter T	Lancet Infect Dis	2017	2016-10-25	PMC5745573	NIHMS928162	10.1016/S1473-3099(16)30212-2		viral load	HIV
27782965	Undisclosed HIV infection and antiretroviral therapy use in the Kenya AIDS indicator survey 2012: relevance to national targets for HIV diagnosis and treatment	Kim AA, Mukui I, Young PW, Mirjahangir J, Mwanyumba S, Wamicwe J, Bowen N, Wiesner L, Ng'ang'a L, De Cock KM; KAIS Study Group.	AIDS. 2016 Nov 13;30(17):2685-2695. doi: 10.1097/QAD.0000000000001227.	Kim AA	AIDS	2016	2016-10-27	PMC6559732	NIHMS814769	10.1097/QAD.0000000000001227	TDM		HIV
27798676	HIV-1 Variants and Drug Resistance in Pregnant Women from Bata (Equatorial Guinea): 2012-2013	Alvarez P, Fernández McPhee C, Prieto L, Martín L, Obiang J, Avedillo P, Vargas A, Rojo P, Benito A, Ramos JT, Holguín Á.	PLoS One. 2016 Oct 31;11(10):e0165333. doi: 10.1371/journal.pone.0165333. eCollection 2016.	Alvarez P	PLoS One	2016	2016-11-01	PMC5087953		10.1371/journal.pone.0165333		sequencing	HIV
27819061	Use of Dried Blood Spots to Elucidate Full-Length Transmitted/Founder HIV-1 Genomes	Salazar-Gonzalez JF, Salazar MG, Tully DC, Ogilvie CB, Learn GH, Allen TM, Heath SL, Goepfert P, Bar KJ.	Pathog Immun. 2016 Spring;1(1):129-153. doi: 10.20411/pai.v1i1.116.	Salazar-Gonzalez JF	Pathog Immun	2016	2016-11-08	PMC5096837	NIHMS819825	10.20411/pai.v1i1.116		sequencing	HIV
27820845	Dry Blood Spots a Reliable Method for Measurement of Hepatitis B Viral Load in Resource-Limited Settings	Stene-Johansen K, Yaqoob N, Overbo J, Aberra H, Desalegn H, Berhe N, Johannessen A.	PLoS One. 2016 Nov 7;11(11):e0166201. doi: 10.1371/journal.pone.0166201. eCollection 2016.	Stene-Johansen K	PLoS One	2016	2016-11-08	PMC5098817		10.1371/journal.pone.0166201		viral load	HBV
27879554	Measles and Rubella Seroprevalence Among HIV-infected and Uninfected Zambian Youth	Sutcliffe CG, Searle K, Matakala HK, Greenman MP, Rainwater-Lovett K, Thuma PE, Moss WJ.	Pediatr Infect Dis J. 2017 Mar;36(3):301-306. doi: 10.1097/INF.0000000000001422.	Sutcliffe CG	Pediatr Infect Dis J	2017	2016-11-24	PMC5303148	NIHMS829826	10.1097/INF.0000000000001422	not HxV		HIV
27902602	Sensitivity and specificity of dried blood spots for HIV-1 viral load quantification: A laboratory assessment of 3 commercial assays	Pannus P, Claus M, Gonzalez MMP, Ford N, Fransen K.	Medicine (Baltimore). 2016 Nov;95(48):e5475. doi: 10.1097/MD.0000000000005475.	Pannus P	Medicine (Baltimore)	2016	2016-12-01	PMC5134769		10.1097/MD.0000000000005475		viral load	HIV
27973550	Might ART Adherence Estimates Be Improved by Combining Biomarker and Self-Report Data?	Rhead R, Masimirembwa C, Cooke G, Takaruza A, Nyamukapa C, Mutsimhi C, Gregson S.	PLoS One. 2016 Dec 14;11(12):e0167852. doi: 10.1371/journal.pone.0167852. eCollection 2016.	Rhead R	PLoS One	2016	2016-12-16	PMC5156419		10.1371/journal.pone.0167852	TDM		HIV
27982290	Hepatitis A seroprevalence in public school children in Campos dos Goytacazes, Rio de Janeiro State, Brazil, prior to the introduction of the hepatitis A universal childhood vaccination	Kury CM, Pinto MA, Silva JP, Cruz OG, Vitral CL.	Cad Saude Publica. 2016 Nov 1;32(11):e00175614. doi: 10.1590/0102-311X00175614.	Kury CM	Cad Saude Publica	2016	2016-12-17			10.1590/0102-311X00175614	not HxV		HAV
27984762	HCV prevalence and risk behaviours among injectors of new psychoactive substances in a risk environment in Hungary-An expanding public health burden	Tarján A, Dudás M, Wiessing L, Horváth G, Rusvai E, Tresó B, Csohán Á.	Int J Drug Policy. 2017 Mar;41:1-7. doi: 10.1016/j.drugpo.2016.11.006. Epub 2016 Dec 13.	Tarján A	Int J Drug Policy	2017	2016-12-17			10.1016/j.drugpo.2016.11.006	not NAAT		HCV
27992495	Options to Expand HIV Viral Load Testing in South Africa: Evaluation of the GeneXpert® HIV-1 Viral Load Assay	Gous N, Scott L, Berrie L, Stevens W.	PLoS One. 2016 Dec 16;11(12):e0168244. doi: 10.1371/journal.pone.0168244. eCollection 2016.	Gous N	PLoS One	2016	2016-12-20	PMC5161463		10.1371/journal.pone.0168244		viral load	HIV
28002185	Field Evaluation of Dried Blood Spots for HIV-1 Viral Load Monitoring in Adults and Children Receiving Antiretroviral Treatment in Kenya: Implications for Scale-up in Resource-Limited Settings	Schmitz ME, Agolory S, Junghae M, Broyles LN, Kimeu M, Ombayo J, Umuro M, Mukui I, Alwenya K, Baraza M, Ndiege K, Mwalili S, Rivadeneira E, Ngʼangʼa L, Yang C, Zeh C; for VL-DBS Study Group.	J Acquir Immune Defic Syndr. 2017 Apr 1;74(4):399-406. doi: 10.1097/QAI.0000000000001275.	Schmitz ME	J Acquir Immune Defic Syndr	2017	2016-12-22			10.1097/QAI.0000000000001275		viral load	HIV
28050688	High Prevalences and a Wide Genetic Diversity of Simian Retroviruses in Non-human Primate Bushmeat in Rural Areas of the Democratic Republic of Congo	Steve AM, Ahidjo A, Placide MK, Caroline F, Mukulumanya M, Simon-Pierre NK, Octavie LM, Valentin MA, Jean-Jacques MT, Eric D, Martine P.	Ecohealth. 2017 Mar;14(1):100-114. doi: 10.1007/s10393-016-1202-0. Epub 2017 Jan 3.	Steve AM	Ecohealth	2017	2017-01-05	PMC5360875	NIHMS840656	10.1007/s10393-016-1202-0	not relevant		HIV
28059958	Future technologies for monitoring HIV drug resistance and cure	Parikh UM, McCormick K, van Zyl G, Mellors JW.	Curr Opin HIV AIDS. 2017 Mar;12(2):182-189. doi: 10.1097/COH.0000000000000344.	Parikh UM	Curr Opin HIV AIDS	2017	2017-01-07	PMC6738332	NIHMS1048382	10.1097/COH.0000000000000344		sequencing	HIV
28060886	Point-Of-Care p24 Infant Testing for HIV May Increase Patient Identification despite Low Sensitivity	Meggi B, Bollinger T, Mabunda N, Vubil A, Tobaiwa O, Quevedo JI, Loquiha O, Vojnov L, Peter TF, Jani IV.	PLoS One. 2017 Jan 6;12(1):e0169497. doi: 10.1371/journal.pone.0169497. eCollection 2017.	Meggi B	PLoS One	2017	2017-01-07	PMC5218410		10.1371/journal.pone.0169497	not NAAT		HIV
28088027	An alternative strategy to western blot as a confirmatory diagnostic test for HIV infection	Feng X, Wang J, Gao Z, Tian Y, Zhang L, Chen H, Zhang T, Xiao L, Yao J, Xing W, Qiu M, Jiang Y.	J Clin Virol. 2017 Mar;88:8-11. doi: 10.1016/j.jcv.2016.12.010. Epub 2016 Dec 21.	Feng X	J Clin Virol	2017	2017-01-15			10.1016/j.jcv.2016.12.010	not NAAT		HIV
28100289	Hepatitis B virus in drug users in France: prevalence and vaccination history, ANRS-Coquelicot Survey 2011-2013	Brouard C, Pillonel J, Sogni P, Chollet A, Lazarus JV, Pascal X, Barin F, Jauffret-Roustide M; ANRS Coquelicot Survey Group.	Epidemiol Infect. 2017 Jan 19;145(6):1-11. doi: 10.1017/S0950268816003137. Online ahead of print.	Brouard C	Epidemiol Infect	2017	2017-01-20	PMC9507829		10.1017/S0950268816003137	not NAAT		HBV
28104570	High risk injecting behaviour among people who inject pharmaceutical opioids in Australia	Iversen J, Dertadian G, Geddes L, Maher L.	Int J Drug Policy. 2017 Apr;42:1-6. doi: 10.1016/j.drugpo.2016.12.004. Epub 2017 Jan 16.	Iversen J	Int J Drug Policy	2017	2017-01-21			10.1016/j.drugpo.2016.12.004	not HxV		na
28146591	High Levels of Transmitted HIV Drug Resistance in a Study in Papua New Guinea	Lavu E, Kave E, Mosoro E, Markby J, Aleksic E, Gare J, Elsum IA, Nano G, Kaima P, Dala N, Gurung A, Bertagnolio S, Crowe SM, Myatt M, Hearps AC, Jordan MR.	PLoS One. 2017 Feb 1;12(2):e0170265. doi: 10.1371/journal.pone.0170265. eCollection 2017.	Lavu E	PLoS One	2017	2017-02-02	PMC5287486		10.1371/journal.pone.0170265		sequencing	HIV
28165155	Performance of ANTI-HCV testing in dried blood spots and saliva according to HIV status	Flores GL, Cruz HM, Marques VA, Villela-Nogueira CA, Potsch DV, May SB, Brandão-Mello CE, Pires MMA, Pilotto JH, Pollo-Flores P, Esberard EBC, Ivantes C, Lewis-Ximenez LL, Lampe E, Villar LM.	J Med Virol. 2017 Aug;89(8):1435-1441. doi: 10.1002/jmv.24777. Epub 2017 Mar 14.	Flores GL	J Med Virol	2017	2017-02-07			10.1002/jmv.24777	not NAAT		HIV, HCV
28168002	Hepatitis C virus seroprevalence in the general female population of 9 countries in Europe, Asia and Africa	Clifford GM, Waterboer T, Dondog B, Qiao YL, Kordzaia D, Hammouda D, Keita N, Khodakarami N, Raza SA, Sherpa AT, Zatonski W, Pawlita M, Plummer M, Franceschi S.	Infect Agent Cancer. 2017 Feb 2;12:9. doi: 10.1186/s13027-017-0121-1. eCollection 2017.	Clifford GM	Infect Agent Cancer	2017	2017-02-08	PMC5288860		10.1186/s13027-017-0121-1	not NAAT		HCV
28203327	A Rapid Screening Test on Dried Blood for the Neonatal Diagnosis of Tyrosinemia Type I	Bodaghkhan F, Geramizadeh B, Rajeh AA, Haghighat M, Dehghani M, Honar N, Zahmatkeshan M, Imanieh MH.	Iran J Pediatr. 2016 Feb 27;26(5):e4624. doi: 10.5812/ijp.4624. eCollection 2016 Oct.	Bodaghkhan F	Iran J Pediatr	2016	2017-02-17	PMC5294451		10.5812/ijp.4624	not HxV		na
28212643	Vertical HIV transmission in perinatally-exposed infants in South-Rift region of Kenya: a retrospective cross sectional study	Ashiono E, Achwoka D, Mutugi J, Rakwar J, Wafula A, Chabikuli ON.	BMC Public Health. 2017 Feb 17;17(1):207. doi: 10.1186/s12889-017-4124-z.	Ashiono E	BMC Public Health	2017	2017-02-19	PMC5314581		10.1186/s12889-017-4124-z		diagnosis	HIV
28231277	Comparison of cross-sectional HIV incidence assay results from dried blood spots and plasma	Schlusser KE, Pilcher C, Kallas EG, Santos BR, Deeks SG, Facente S, Keating SM, Busch MP, Murphy G, Welte A, Quinn T, Eshleman SH, Laeyendecker O.	PLoS One. 2017 Feb 23;12(2):e0172283. doi: 10.1371/journal.pone.0172283. eCollection 2017.	Schlusser KE	PLoS One	2017	2017-02-24	PMC5322916		10.1371/journal.pone.0172283	not NAAT		HIV
28235013	Specimen origin, type and testing laboratory are linked to longer turnaround times for HIV viral load testing in Malawi	Minchella PA, Chipungu G, Kim AA, Sarr A, Ali H, Mwenda R, Nkengasong JN, Singer D.	PLoS One. 2017 Feb 24;12(2):e0173009. doi: 10.1371/journal.pone.0173009. eCollection 2017.	Minchella PA	PLoS One	2017	2017-02-25	PMC5325555		10.1371/journal.pone.0173009		viral load	HIV
28301421	Persistence of HIV drug resistance among South African children given nevirapine to prevent mother-to-child-transmission	Kanthula R, Rossouw TM, Feucht UD, van Dyk G, Beck IA, Silverman R, Olson S, Salyer C, Cassol S, Frenkel LM.	AIDS. 2017 May 15;31(8):1143-1148. doi: 10.1097/QAD.0000000000001446.	Kanthula R	AIDS	2017	2017-03-17	PMC5884446	NIHMS947008	10.1097/QAD.0000000000001446		sequencing	HIV
28306597	Diagnosis of viral hepatitis	Easterbrook PJ, Roberts T, Sands A, Peeling R.	Curr Opin HIV AIDS. 2017 May;12(3):302-314. doi: 10.1097/COH.0000000000000370.	Easterbrook PJ	Curr Opin HIV AIDS	2017	2017-03-18	PMC5389598		10.1097/COH.0000000000000370	review		HBV, HCV
28318369	High rate of Hepatitis B virus infection among hairdressers in Ibadan, Nigeria	Olusola BA, Gometi EA, Ogunsemowo O, Olaleye DO, Odaibo GN.	J Immunoassay Immunochem. 2017;38(3):322-332. doi: 10.1080/15321819.2016.1260585. Epub 2017 Mar 20.	Olusola BA	J Immunoassay Immunochem	2017	2017-03-21			10.1080/15321819.2016.1260585	not NAAT		HBV
28350554	Brief Report: High Sensitivity and Specificity of the Cepheid Xpert HIV-1 Qualitative Point-of-Care Test Among Newborns in Botswana	Ibrahim M, Moyo S, Mohammed T, Mupfumi L, Gaseitsiwe S, Maswabi K, Ajibola G, Gelman R, Batlang O, Sakoi M, Auletta-Young C, Makhema J, Lockman S, Shapiro RL.	J Acquir Immune Defic Syndr. 2017 Aug 15;75(5):e128-e131. doi: 10.1097/QAI.0000000000001384.	Ibrahim M	J Acquir Immune Defic Syndr	2017	2017-03-29	PMC5503760	NIHMS862497	10.1097/QAI.0000000000001384		diagnosis	HIV
28358729	Detection of HIV RNA in dried blood spots and oral fluids	Stekler JD, Ure G, Dragavon J, Chang M, Coombs RW.	AIDS. 2017 May 15;31(8):1191-1193. doi: 10.1097/QAD.0000000000001477.	Stekler JD	AIDS	2017	2017-03-31	PMC5445064	NIHMS865490	10.1097/QAD.0000000000001477		diagnosis	HIV
28361454	Self-Report and Dry Blood Spot Measurement of Antiretroviral Medications as Markers of Adherence in Pregnant Women in Rural South Africa	Alcaide ML, Ramlagan S, Rodriguez VJ, Cook R, Peltzer K, Weiss SM, Sifunda S, Jones DL.	AIDS Behav. 2017 Jul;21(7):2135-2140. doi: 10.1007/s10461-017-1760-3.	Alcaide ML	AIDS Behav	2017	2017-04-01	PMC5493507	NIHMS864313	10.1007/s10461-017-1760-3	TDM		HIV
28366544	Evaluation of dried blood spot protocols with the Bio-Rad GS HIV Combo Ag/Ab EIA and Geenius™ HIV 1/2 Supplemental Assay	Luo W, Davis G, Li L, Shriver MK, Mei J, Styer LM, Parker MM, Smith A, Paz-Bailey G, Ethridge S, Wesolowski L, Owen SM, Masciotra S.	J Clin Virol. 2017 Jun;91:84-89. doi: 10.1016/j.jcv.2017.03.011. Epub 2017 Mar 20.	Luo W	J Clin Virol	2017	2017-04-04			10.1016/j.jcv.2017.03.011	not NAAT		HIV
28381283	Consolidating emerging evidence surrounding HIVST and HIVSS: a rapid systematic mapping protocol	Witzel TC, Weatherburn P, Burns FM, Johnson CC, Figueroa C, Rodger AJ.	Syst Rev. 2017 Apr 5;6(1):72. doi: 10.1186/s13643-017-0452-4.	Witzel TC	Syst Rev	2017	2017-04-07	PMC5382504		10.1186/s13643-017-0452-4	protocol		HIV
28418232	High pre-exposure prophylaxis uptake and early adherence among men who have sex with men and transgender women at risk for HIV Infection: the PrEP Brasil demonstration project	Hoagland B, Moreira RI, De Boni RB, Kallas EG, Madruga JV, Vasconcelos R, Goulart S, Torres TS, Marins LMS, Anderson PL, Luz PM, Costa Leite ID, Liu AY, Veloso VG, Grinsztejn B; PrEP Brasil Study TeamClinical Trial Number 01989611.	J Int AIDS Soc. 2017 Apr 6;20(1):21472. doi: 10.7448/IAS.20.1.21472.	Hoagland B	J Int AIDS Soc	2017	2017-04-19	PMC5515021		10.7448/IAS.20.1.21472	PrEP or prophylaxis		HIV
28418986	Performance of Virological Testing for Early Infant Diagnosis: A Systematic Review	Mallampati D, Ford N, Hannaford A, Sugandhi N, Penazzato M.	J Acquir Immune Defic Syndr. 2017 Jul 1;75(3):308-314. doi: 10.1097/QAI.0000000000001387.	Mallampati D	J Acquir Immune Defic Syndr	2017	2017-04-19			10.1097/QAI.0000000000001387	review		HIV
28441697	Hypertension management in a population of older adults in rural South Africa	Jardim TV, Reiger S, Abrahams-Gessel S, Gomez-Olive FX, Wagner RG, Wade A, Bärnighausen TW, Salomon J, Tollman S, Gaziano TA.	J Hypertens. 2017 Jun;35(6):1283-1289. doi: 10.1097/HJH.0000000000001312.	Jardim TV	J Hypertens	2017	2017-04-26	PMC5505070	NIHMS871135	10.1097/HJH.0000000000001312	not HxV		na
28444232	Co-trimoxazole Prophylaxis, Asymptomatic Malaria Parasitemia, and Infectious Morbidity in Human Immunodeficiency Virus-Exposed, Uninfected Infants in Malawi: The BAN Study	Davis NL, Wiener J, Juliano JJ, Adair L, Chasela CS, Kayira D, Hudgens MG, van der Horst C, Jamieson DJ, Kourtis AP; Breastfeeding, Antiretrovirals and Nutrition (BAN) Study Team; Breastfeeding, Antiretrovirals and Nutrition (BAN) Study Team.	Clin Infect Dis. 2017 Aug 15;65(4):575-580. doi: 10.1093/cid/cix367.	Davis NL	Clin Infect Dis	2017	2017-04-27	PMC5850033		10.1093/cid/cix367	PrEP or prophylaxis		HIV
28468608	Factors Associated with Virological Non-suppression among HIV-Positive Patients on Antiretroviral Therapy in Uganda, August 2014-July 2015	Bulage L, Ssewanyana I, Nankabirwa V, Nsubuga F, Kihembo C, Pande G, Ario AR, Matovu JK, Wanyenze RK, Kiyaga C.	BMC Infect Dis. 2017 May 3;17(1):326. doi: 10.1186/s12879-017-2428-3.	Bulage L	BMC Infect Dis	2017	42860	PMC5415758		10.1186/s12879-017-2428-3		viral load	HIV
28468852	A Simple Phosphate-Buffered-Saline-Based Extraction Method Improves Specificity of HIV Viral Load Monitoring Using Dried Blood Spots	Makadzange AT, Boyd FK, Chimukangara B, Masimirembwa C, Katzenstein D, Ndhlovu CE.	J Clin Microbiol. 2017 Jul;55(7):2172-2179. doi: 10.1128/JCM.00176-17. Epub 2017 May 3.	Makadzange AT	J Clin Microbiol	2017	2017-05-05	PMC5483919		10.1128/JCM.00176-17		viral load	HIV
28498184	Viral Suppression and HIV Drug Resistance at 6 Months Among Women in Malawi's Option B+ Program: Results From the PURE Malawi Study	Hosseinipour M, Nelson JAE, Trapence C, Rutstein SE, Kasende F, Kayoyo V, Kaunda-Khangamwa B, Compliment K, Stanley C, Cataldo F, van Lettow M, Rosenberg NE, Tweya H, Gugsa S, Sampathkumar V, Schouten E, Eliya M, Chimbwandira F, Chiwaula L, Kapito-Tembo A, Phiri S; PURE Malawi Consortium.	J Acquir Immune Defic Syndr. 2017 Jun 1;75 Suppl 2(Suppl 2):S149-S155. doi: 10.1097/QAI.0000000000001368.	Hosseinipour M	J Acquir Immune Defic Syndr	2017	2017-05-13	PMC5431274	NIHMS858781	10.1097/QAI.0000000000001368		sequencing	HIV
28506632	Evaluation of HBsAg and anti-HBc assays in saliva and dried blood spot samples according HIV status	Flores GL, Cruz HM, Potsch DV, May SB, Brandão-Mello CE, Pires MMA, Pilotto JH, Lewis-Ximenez LL, Lampe E, Villar LM.	J Virol Methods. 2017 Sep;247:32-37. doi: 10.1016/j.jviromet.2017.05.004. Epub 2017 May 12.	Flores GL	J Virol Methods	2017	2017-05-17			10.1016/j.jviromet.2017.05.004	not NAAT		HIV
28526661	The Parasol Protocol: An Implementation Science Study of HIV Continuum of Care Interventions for Gay Men and Transgender Women in Burma/Myanmar	Wirtz AL, Naing S, Clouse E, Thu KH, Mon SHH, Tun ZM, Baral S, Paing AZ, Beyrer C.	JMIR Res Protoc. 2017 May 17;6(5):e90. doi: 10.2196/resprot.7642.	Wirtz AL	JMIR Res Protoc	2017	2017-05-21	PMC5451637		10.2196/resprot.7642	no data		HIV
28531553	HIV-1 viral load measurement in venous blood and fingerprick blood using Abbott RealTime HIV-1 DBS assay	Tang N, Pahalawatta V, Frank A, Bagley Z, Viana R, Lampinen J, Leckie G, Huang S, Abravaya K, Wallis CL.	J Clin Virol. 2017 Jul;92:56-61. doi: 10.1016/j.jcv.2017.05.002. Epub 2017 May 13.	Tang N	J Clin Virol	2017	2017-05-23			10.1016/j.jcv.2017.05.002		viral load	HIV
28572840	Low levels of viral suppression among refugees and host nationals accessing antiretroviral therapy in a Kenyan refugee camp	Mendelsohn JB, Spiegel P, Grant A, Doraiswamy S, Schilperoord M, Larke N, Burton JW, Okonji JA, Zeh C, Muhindo B, Mohammed IM, Mukui IN, Patterson N, Sondorp E, Ross DA.	Confl Health. 2017 May 31;11:11. doi: 10.1186/s13031-017-0111-3. eCollection 2017.	Mendelsohn JB	Confl Health	2017	2017-06-03	PMC5450054		10.1186/s13031-017-0111-3		viral load	HIV
28576449	Evaluation of the COBAS(®) AmpliPrep/COBAS(®) TaqMan(®) HCV Test v2.0 for HCV viral load monitoring using dried blood spot specimens	Marins EG, Bodinaidu K, Lin M, Deforest A.	J Virol Methods. 2017 Sep;247:77-80. doi: 10.1016/j.jviromet.2017.05.016. Epub 2017 May 30.	Marins EG	J Virol Methods	2017	2017-06-04			10.1016/j.jviromet.2017.05.016		viral load	HCV
28578863	Estimating the cascade of hepatitis C testing, care and treatment among people who inject drugs in Australia	Iversen J, Grebely J, Catlett B, Cunningham P, Dore GJ, Maher L.	Int J Drug Policy. 2017 Sep;47:77-85. doi: 10.1016/j.drugpo.2017.05.022. Epub 2017 Jun 1.	Iversen J	Int J Drug Policy	2017	2017-06-06			10.1016/j.drugpo.2017.05.022		diagnosis	HCV
28586700	Injection into the jugular vein among people who inject drugs in the United Kingdom: Prevalence, associated factors and harms	Hope VD, Iversen J, Cullen KJ, Parry JV, Maher L, Nucbe F.	Int J Drug Policy. 2017 Aug;46:28-33. doi: 10.1016/j.drugpo.2017.05.005. Epub 2017 Jun 3.	Hope VD	Int J Drug Policy	2017	2017-06-07			10.1016/j.drugpo.2017.05.005	not HxV		na
28587063	A Relative Deficiency of Lysosomal Acid Lypase Activity Characterizes Non-Alcoholic Fatty Liver Disease	Tovoli F, Napoli L, Negrini G, D'Addato S, Tozzi G, D'Amico J, Piscaglia F, Bolondi L.	Int J Mol Sci. 2017 May 25;18(6):1134. doi: 10.3390/ijms18061134.	Tovoli F	Int J Mol Sci	2017	2017-06-08	PMC5485958		10.3390/ijms18061134	not HxV		na
28592548	Evaluation of the Aptima HIV-1 Quant Dx Assay for HIV-1 RNA Quantitation in Different Biological Specimen Types	Yek C, Massanella M, Peling T, Lednovich K, Nair SV, Worlock A, Vargas M, Gianella S, Ellis RJ, Strain MC, Busch MP, Nugent CT, Richman DD.	J Clin Microbiol. 2017 Aug;55(8):2544-2553. doi: 10.1128/JCM.00425-17. Epub 2017 Jun 7.	Yek C	J Clin Microbiol	2017	2017-06-09	PMC5527433		10.1128/JCM.00425-17		viral load	HIV
28609404	Infant/child rapid serology tests fail to reliably assess HIV exposure among sick hospitalized infants	Wagner AD, Njuguna IN, Andere RA, Cranmer LM, Okinyi HM, Benki-Nugent S, Chohan BH, Maleche-Obimbo E, Wamalwa DC, John-Stewart GC.	AIDS. 2017 Jul 17;31(11):F1-F7. doi: 10.1097/QAD.0000000000001562.	Wagner AD	AIDS	2017	2017-06-14	PMC5540651	NIHMS882593	10.1097/QAD.0000000000001562		diagnosis	HIV
28622370	Evaluation of the performance of Abbott m2000 and Roche COBAS Ampliprep/COBAS Taqman assays for HIV-1 viral load determination using dried blood spots and dried plasma spots in Kenya	Zeh C, Ndiege K, Inzaule S, Achieng R, Williamson J, Chih-Wei Chang J, Ellenberger D, Nkengasong J.	PLoS One. 2017 Jun 16;12(6):e0179316. doi: 10.1371/journal.pone.0179316. eCollection 2017.	Zeh C	PLoS One	2017	2017-06-17	PMC5473550		10.1371/journal.pone.0179316		viral load	HIV
28647161	DOT-C: A cluster randomised feasibility trial evaluating directly observed anti-HCV therapy in a population receiving opioid substitute therapy from community pharmacy	Radley A, Tait J, Dillon JF.	Int J Drug Policy. 2017 Sep;47:126-136. doi: 10.1016/j.drugpo.2017.05.042. Epub 2017 Jun 21.	Radley A	Int J Drug Policy	2017	2017-06-26			10.1016/j.drugpo.2017.05.042	not NAAT		HCV
28648353	Healthcare contact and treatment uptake following hepatitis C virus screening and counseling among rural Appalachian people who use drugs	Stephens DB, Young AM, Havens JR.	Int J Drug Policy. 2017 Sep;47:86-94. doi: 10.1016/j.drugpo.2017.05.045. Epub 2017 Jun 23.	Stephens DB	Int J Drug Policy	2017	2017-06-27	PMC5592138	NIHMS887582	10.1016/j.drugpo.2017.05.045	not NAAT		HCV
28651173	Development, validation and clinical application of a method for the simultaneous quantification of lamivudine, emtricitabine and tenofovir in dried blood and dried breast milk spots using LC-MS/MS	Waitt C, Diliiy Penchala S, Olagunju A, Amara A, Else L, Lamorde M, Khoo S.	J Chromatogr B Analyt Technol Biomed Life Sci. 2017 Aug 15;1060:300-307. doi: 10.1016/j.jchromb.2017.06.012. Epub 2017 Jun 17.	Waitt C	J Chromatogr B Analyt Technol Biomed Life Sci	2017	2017-06-27	PMC5588985		10.1016/j.jchromb.2017.06.012	TDM		HIV
28695079	Early infant diagnosis and outcomes in HIV-exposed infants at a central and a district hospital, Northern Malawi	Phiri NA, Lee HY, Chilenga L, Mtika C, Sinyiza F, Musopole O, Nyirenda R, Yu JK, Harries AD.	Public Health Action. 2017 Jun 21;7(2):83-89. doi: 10.5588/pha.16.0119.	Phiri NA	Public Health Action	2017	2017-07-12	PMC5493108		10.5588/pha.16.0119		diagnosis	HIV
28700394	Medication adherence, condom use and sexually transmitted infections in Australian preexposure prophylaxis users	Lal L, Audsley J, Murphy DA, Fairley CK, Stoove M, Roth N, Moore R, Tee BK, Puratmaja N, Anderson PL, Leslie D, Grant RM, De Wit J, Wright E; VicPrEP Study Team.	AIDS. 2017 Jul 31;31(12):1709-1714. doi: 10.1097/QAD.0000000000001519.	Lal L	AIDS	2017	2017-07-13			10.1097/QAD.0000000000001519	PrEP or prophylaxis		HIV
28700474	The accuracy of HIV rapid testing in integrated bio-behavioral surveys of men who have sex with men across 5 Provinces in South Africa	Kufa T, Lane T, Manyuchi A, Singh B, Isdahl Z, Osmand T, Grasso M, Struthers H, McIntyre J, Chipeta Z, Puren A.	Medicine (Baltimore). 2017 Jul;96(28):e7391. doi: 10.1097/MD.0000000000007391.	Kufa T	Medicine (Baltimore)	2017	2017-07-13	PMC5515746		10.1097/MD.0000000000007391	not NAAT		HIV
28704560	Performance characteristics of finger-stick dried blood spots (DBS) on the determination of human immunodeficiency virus (HIV) treatment failure in a pediatric population in Mozambique	Chang J, de Sousa A, Sabatier J, Assane M, Zhang G, Bila D, Vaz P, Alfredo C, Cossa L, Bhatt N, Koumans EH, Yang C, Rivadeneira E, Jani I, Houston JC.	PLoS One. 2017 Jul 13;12(7):e0181054. doi: 10.1371/journal.pone.0181054. eCollection 2017.	Chang J	PLoS One	2017	2017-07-14	PMC5509298		10.1371/journal.pone.0181054		viral load	HIV
28715460	Early infant diagnosis of HIV-1 infection in Luanda, Angola, using a new DNA PCR assay and dried blood spots	Martin F, Palladino C, Mateus R, Bolzan A, Gomes P, Brito J, Carvalho AP, Cardoso Y, Domingos C, Lôa Clemente VS, Taveira N.	PLoS One. 2017 Jul 17;12(7):e0181352. doi: 10.1371/journal.pone.0181352. eCollection 2017.	Martin F	PLoS One	2017	2017-07-18	PMC5513534		10.1371/journal.pone.0181352		diagnosis	HIV
28735774	Trends in hepatitis C antibody prevalence among Aboriginal and Torres Strait Islander people attending Australian Needle and Syringe Programs, 1996-2015	Graham S, Maher L, Wand H, Doyle M, Iversen J.	Int J Drug Policy. 2017 Sep;47:69-76. doi: 10.1016/j.drugpo.2017.06.007. Epub 2017 Jul 20.	Graham S	Int J Drug Policy	2017	2017-07-25			10.1016/j.drugpo.2017.06.007	not NAAT		HCV
28746086	HIV drug resistance in infants increases with changing prevention of mother-to-child transmission regimens	Poppe LK, Chunda-Liyoka C, Kwon EH, Gondwe C, West JT, Kankasa C, Ndongmo CB, Wood C.	AIDS. 2017 Aug 24;31(13):1885-1889. doi: 10.1097/QAD.0000000000001569.	Poppe LK	AIDS	2017	2017-07-27	PMC5567858	NIHMS892021	10.1097/QAD.0000000000001569		sequencing	HIV
28777264	Feasibility, Acceptability, and Adherence with Short-Term HIV Preexposure Prophylaxis in Female Sexual Partners of Migrant Miners in Mozambique	Lahuerta M, Zerbe A, Baggaley R, Falcao J, Ahoua L, DiMattei P, Morales F, Ramiro I, El-Sadr WM.	J Acquir Immune Defic Syndr. 2017 Dec 1;76(4):343-347. doi: 10.1097/QAI.0000000000001518.	Lahuerta M	J Acquir Immune Defic Syndr	2017	2017-08-05	PMC5662163		10.1097/QAI.0000000000001518	PrEP or prophylaxis		HIV
28797181	HIV Resistance and Prevention of Mother-to-Child Transmission Regimen in HIV-Infected Infants in Northern Tanzania	Dow DE, Schimana W, Nyombi BM, Mmbaga BT, Shayo AM, Bartlett JA, Massambu CG, Kifaro EG, Turner EL, DeMarco T, Cai F, Cunningham CK, Buchanan AM.	AIDS Res Hum Retroviruses. 2017 Nov;33(11):1107-1113. doi: 10.1089/AID.2017.0025. Epub 2017 Oct 5.	Dow DE	AIDS Res Hum Retroviruses	2017	2017-08-12	PMC5665493		10.1089/AID.2017.0025		diagnosis, viral load, sequencing	HIV
28797498	Interventions to enhance testing, linkage to care and treatment uptake for hepatitis C virus infection among people who inject drugs: A systematic review	Bajis S, Dore GJ, Hajarizadeh B, Cunningham EB, Maher L, Grebely J.	Int J Drug Policy. 2017 Sep;47:34-46. doi: 10.1016/j.drugpo.2017.07.002. Epub 2017 Aug 7.	Bajis S	Int J Drug Policy	2017	2017-08-12			10.1016/j.drugpo.2017.07.002	review		HCV
28799825	Progress toward elimination of perinatal HIV transmission in Kenya: Analysis of early infant diagnosis data	Achwoka D, Mandala J, Muriithi M, Zeng Y, Chen M, Dirks R, Sirengo M, Wafula R, Torpey K.	Int J STD AIDS. 2018 Jun;29(7):632-640. doi: 10.1177/0956462417724015. Epub 2017 Aug 11.	Achwoka D	Int J STD AIDS	2018	2017-08-12			10.1177/0956462417724015		diagnosis	HIV
28829831	No significant HTLV seroprevalence in German people who inject drugs	Hohn O, Norley S, Kücherer C, Bazarbachi A, El Hajj H, Marcus U, Zimmermann R, Bannert N.	PLoS One. 2017 Aug 22;12(8):e0183496. doi: 10.1371/journal.pone.0183496. eCollection 2017.	Hohn O	PLoS One	2017	2017-08-23	PMC5567501		10.1371/journal.pone.0183496	not HxV		HTLV-1
28839735	Dry blood spot testing for hepatitis C in people who injected drugs: reaching the populations other tests cannot reach	Tait JM, Stephens BP, McIntyre PG, Evans M, Dillon JF.	Frontline Gastroenterol. 2013 Oct;4(4):255-262. doi: 10.1136/flgastro-2013-100308. Epub 2013 May 11.	Tait JM	Frontline Gastroenterol	2013	42973	PMC5369823		10.1136/flgastro-2013-100308		diagnosis	HCV
28839912	A quasi-experimental evaluation of dried blood spot testing through community pharmacies in the Tayside region of Scotland	Radley A, Melville K, Tait J, Stephens B, Evans JMM, Dillon JF.	Frontline Gastroenterol. 2017 Jul;8(3):221-228. doi: 10.1136/flgastro-2016-100776. Epub 2017 Jan 6.	Radley A	Frontline Gastroenterol	2017	2017-08-26	PMC5558284		10.1136/flgastro-2016-100776	not NAAT		HIV, HBV, HCV
28873128	Safety and Feasibility of Antiretroviral Preexposure Prophylaxis for Adolescent Men Who Have Sex With Men Aged 15 to 17 Years in the United States	Hosek SG, Landovitz RJ, Kapogiannis B, Siberry GK, Rudy B, Rutledge B, Liu N, Harris DR, Mulligan K, Zimet G, Mayer KH, Anderson P, Kiser JJ, Lally M, Brothers J, Bojan K, Rooney J, Wilson CM.	JAMA Pediatr. 2017 Nov 1;171(11):1063-1071. doi: 10.1001/jamapediatrics.2017.2007.	Hosek SG	JAMA Pediatr	2017	2017-09-06	PMC5710370		10.1001/jamapediatrics.2017.2007	PrEP or prophylaxis		HIV
28876288	Heterogeneity of Herpes Simplex Virus Type 2 Seroprevalence From a National Probability Survey In Mexico, 2012	Sanchez-Aleman MA, Del Villar-Tapia YG, Gutierrez JP, Garcia-Cisneros S, Olamendi-Portugal ML, Herrera-Ortiz A, Velazquez-Meza M, Conde-Glez CJ.	Sex Transm Dis. 2018 Feb;45(2):111-117. doi: 10.1097/OLQ.0000000000000702.	Sanchez-Aleman MA	Sex Transm Dis	2018	2017-09-07			10.1097/OLQ.0000000000000702	not NAAT		HSV-2
28879101	Real-time polymerase chain reaction optimised for hepatitis C virus detection in dried blood spots from HIV-exposed infants, KwaZulu-Natal, South Africa	Naidoo A, Parboosing R, Moodley P.	Afr J Lab Med. 2016 Mar 18;5(1):269. doi: 10.4102/ajlm.v5i1.269. eCollection 2016.	Naidoo A	Afr J Lab Med	2016	2017-09-08	PMC5436390		10.4102/ajlm.v5i1.269		diagnosis	HCV
28879104	The prevalence of hepatitis B virus infection in HIV-positive and HIV-negative infants: KwaZulu-Natal, South Africa	Mdlalose N, Parboosing R, Moodley P.	Afr J Lab Med. 2016 Mar 31;5(1):283. doi: 10.4102/ajlm.v5i1.283. eCollection 2016.	Mdlalose N	Afr J Lab Med	2016	2017-09-08	PMC5436393		10.4102/ajlm.v5i1.283		diagnosis	HBV
28879108	Dried blood spot specimen quality and validation of a new pre-analytical processing method for qualitative HIV-1 PCR, KwaZulu-Natal, South Africa	Govender K, Parboosing R, Siyaca N, Moodley P.	Afr J Lab Med. 2016 Feb 25;5(1):349. doi: 10.4102/ajlm.v5i1.349. eCollection 2016.	Govender K	Afr J Lab Med	2016	2017-09-08	PMC5436398		10.4102/ajlm.v5i1.349		diagnosis	HIV
28902680	Multicountry Validation of SAMBA - A Novel Molecular Point-of-Care Test for HIV-1 Detection in Resource-Limited Setting	Ondiek J, Namukaya Z, Mtapuri-Zinyowera S, Balkan S, Elbireer A, Ushiro Lumb I, Kiyaga C, Goel N, Ritchie A, Ncube P, Omuomu K, Ndiege K, Kekitiinwa A, Mangwanya D, Fowler MG, Nadala L, Lee H.	J Acquir Immune Defic Syndr. 2017 Oct 1;76(2):e52-e57. doi: 10.1097/QAI.0000000000001476.	Ondiek J	J Acquir Immune Defic Syndr	2017	2017-09-14			10.1097/QAI.0000000000001476		diagnosis	HIV
28919303	Acquisition of wild-type HIV-1 infection in a patient on pre-exposure prophylaxis with high intracellular concentrations of tenofovir diphosphate: a case report	Hoornenborg E, Prins M, Achterbergh RCA, Woittiez LR, Cornelissen M, Jurriaans S, Kootstra NA, Anderson PL, Reiss P, de Vries HJC, Prins JM, de Bree GJ; Amsterdam PrEP Project team in the HIV Transmission Elimination AMsterdam Consortium (H-TEAM).	Lancet HIV. 2017 Nov;4(11):e522-e528. doi: 10.1016/S2352-3018(17)30132-7. Epub 2017 Sep 14.	Hoornenborg E	Lancet HIV	2017	2017-09-19			10.1016/S2352-3018(17)30132-7	PrEP or prophylaxis		HIV
28926411	Lower mitochondrial DNA and altered mitochondrial fuel metabolism in HIV-exposed uninfected infants in Cameroon	Jao J, Powis KM, Kirmse B, Yu C, Epie F, Nshom E, Abrams EJ, Sperling RS, Leroith D, Geffner ME, Kurland IJ, Côté HCF.	AIDS. 2017 Nov 28;31(18):2475-2481. doi: 10.1097/QAD.0000000000001647.	Jao J	AIDS	2017	2017-09-20	PMC5680102	NIHMS905480	10.1097/QAD.0000000000001647	not NAAT		HIV
28945756	Effects of schistosomiasis on susceptibility to HIV-1 infection and HIV-1 viral load at HIV-1 seroconversion: A nested case-control study	Downs JA, Dupnik KM, van Dam GJ, Urassa M, Lutonja P, Kornelis D, de Dood CJ, Hoekstra P, Kanjala C, Isingo R, Peck RN, Lee MH, Corstjens PLAM, Todd J, Changalucha JM, Johnson WD Jr, Fitzgerald DW.	PLoS Negl Trop Dis. 2017 Sep 25;11(9):e0005968. doi: 10.1371/journal.pntd.0005968. eCollection 2017 Sep.	Downs JA	PLoS Negl Trop Dis	2017	2017-09-26	PMC5629028		10.1371/journal.pntd.0005968		viral load	HIV
28953324	Clinical utility of HCV core antigen detection and quantification using serum samples and dried blood spots in people who inject drugs in Dar-es-Salaam, Tanzania	Mohamed Z, Mbwambo J, Shimakawa Y, Poiteau L, Chevaliez S, Pawlotsky JM, Rwegasha J, Bhagani S, Taylor-Robinson SD, Makani J, Thursz MR, Lemoine M.	J Int AIDS Soc. 2017 Sep 19;20(1):21856. doi: 10.7448/IAS.20.1.21856.	Mohamed Z	J Int AIDS Soc	2017	2017-09-28	PMC5964737		10.7448/IAS.20.1.21856		viral load	HCV
28961680	High Prevalence of HIV Drug Resistance Among Newly Diagnosed Infants Aged <18 Months: Results From a Nationwide Surveillance in Nigeria	Inzaule SC, Osi SJ, Akinbiyi G, Emeka A, Khamofu H, Mpazanje R, Ilesanmi O, Ndembi N, Odafe S, Sigaloff KCE, Rinke de Wit TF, Akanmu S.	J Acquir Immune Defic Syndr. 2018 Jan 1;77(1):e1-e7. doi: 10.1097/QAI.0000000000001553.	Inzaule SC	J Acquir Immune Defic Syndr	2018	2017-09-30			10.1097/QAI.0000000000001553		sequencing	HIV
29020194	Comparison of Measures of Adherence to Human Immunodeficiency Virus Preexposure Prophylaxis Among Adolescent and Young Men Who Have Sex With Men in the United States	Koss CA, Hosek SG, Bacchetti P, Anderson PL, Liu AY, Horng H, Benet LZ, Kuncze K, Louie A, Saberi P, Wilson CM, Gandhi M.	Clin Infect Dis. 2018 Jan 6;66(2):213-219. doi: 10.1093/cid/cix755.	Koss CA	Clin Infect Dis	2018	2017-10-12	PMC5850042		10.1093/cid/cix755	PrEP or prophylaxis		HIV
29029130	Alternative Sample Types for HIV-1 Antiretroviral Drug Resistance Testing	Singh D, Dhummakupt A, Siems L, Persaud D.	J Infect Dis. 2017 Dec 1;216(suppl_9):S834-S837. doi: 10.1093/infdis/jix386.	Singh D	J Infect Dis	2017	2017-10-14	PMC5853792		10.1093/infdis/jix386		sequencing	HIV
29035801	Systematic review with meta-analysis: performance of dried blood spots for hepatitis C antibodies detection	Muzembo BA, Mbendi NC, Nakayama SF.	Public Health. 2017 Dec;153:128-136. doi: 10.1016/j.puhe.2017.08.008. Epub 2017 Oct 14.	Muzembo BA	Public Health	2017	2017-10-17			10.1016/j.puhe.2017.08.008	review		HCV
29038002	Comparison of different nucleic acid preparation methods to improve specific HIV-1 RNA isolation for viral load testing on dried blood spots	Guichet E, Serrano L, Laurent C, Eymard-Duvernay S, Kuaban C, Vidal L, Delaporte E, Ngole EM, Ayouba A, Peeters M.	J Virol Methods. 2018 Jan;251:75-79. doi: 10.1016/j.jviromet.2017.10.014. Epub 2017 Oct 14.	Guichet E	J Virol Methods	2018	2017-10-18			10.1016/j.jviromet.2017.10.014		viral load	HIV
29038282	Intracellular Tenofovir-Diphosphate and Emtricitabine-Triphosphate in Dried Blood Spots following Directly Observed Therapy	Anderson PL, Liu AY, Castillo-Mancilla JR, Gardner EM, Seifert SM, McHugh C, Wagner T, Campbell K, Morrow M, Ibrahim M, Buchbinder S, Bushman LR, Kiser JJ, MaWhinney S.	Antimicrob Agents Chemother. 2017 Dec 21;62(1):e01710-17. doi: 10.1128/AAC.01710-17. Print 2018 Jan.	Anderson PL	Antimicrob Agents Chemother	2017	2017-10-18	PMC5740314		10.1128/AAC.01710-17	TDM		HIV
29048459	An Efficient, Large-Scale Survey of Hepatitis C Viremia in the Democratic Republic of the Congo Using Dried Blood Spots	Parr JB, Lodge EK, Holzmayer V, Pepin J, Frost EH, Fried MW, McGivern DR, Lemon SM, Keeler C, Emch M, Mwandagalirwa K, Tshefu A, Fwamba F, Muwonga J, Meshnick SR, Cloherty G.	Clin Infect Dis. 2018 Jan 6;66(2):254-260. doi: 10.1093/cid/cix771.	Parr JB	Clin Infect Dis	2018	2017-10-20	PMC5850542		10.1093/cid/cix771		viral load	HCV
29053737	Screening for HIV, hepatitis B and syphilis on dried blood spots: A promising method to better reach hidden high-risk populations with self-collected sampling	van Loo IHM, Dukers-Muijrers NHTM, Heuts R, van der Sande MAB, Hoebe CJPA.	PLoS One. 2017 Oct 20;12(10):e0186722. doi: 10.1371/journal.pone.0186722. eCollection 2017.	van Loo IHM	PLoS One	2017	2017-10-21	PMC5650165		10.1371/journal.pone.0186722	not NAAT		HIV, HBV
29053912	Community-based screening of hepatitis C with a one-step RNA detection algorithm from dried-blood spots: Analysis of key populations in Barcelona, Spain	Saludes V, Folch C, Morales-Carmona A, Ferrer L, Fernàndez-López L, Muñoz R, Jiménez M, Loureiro E, Fernández-Dávila P, Bascuñana E, Casabona J, Martró E.	J Viral Hepat. 2018 Mar;25(3):236-244. doi: 10.1111/jvh.12809. Epub 2017 Dec 9.	Saludes V	J Viral Hepat	2018	2017-10-21			10.1111/jvh.12809		diagnosis	HCV
29058163	Pilot Evaluation of the Ability of Men Who Have Sex with Men to Self-Administer Rapid HIV Tests, Prepare Dried Blood Spot Cards, and Interpret Test Results, Atlanta, Georgia, 2013	MacGowan RJ, Chavez PR, Gravens L, Wesolowski LG, Sharma A, McNaghten AD, Freeman A, Sullivan PS, Borkowf CB, Michele Owen S; eSTAMP Study Group.	AIDS Behav. 2018 Jan;22(1):117-126. doi: 10.1007/s10461-017-1932-1.	MacGowan RJ	AIDS Behav	2018	2017-10-24			10.1007/s10461-017-1932-1	no data		HIV
29079950	Predictors of Over-Reporting HIV Pre-exposure Prophylaxis (PrEP) Adherence Among Young Men Who Have Sex With Men (YMSM) in Self-Reported Versus Biomarker Data	Baker Z, Javanbakht M, Mierzwa S, Pavel C, Lally M, Zimet G, Gorbach P.	AIDS Behav. 2018 Apr;22(4):1174-1183. doi: 10.1007/s10461-017-1958-4.	Baker Z	AIDS Behav	2018	2017-10-29	PMC6038811	NIHMS916439	10.1007/s10461-017-1958-4	PrEP or prophylaxis		HIV
29080351	Phosphatidylethanol in Comparison to Self-Reported Alcohol Consumption Among HIV-Infected Women in a Randomized Controlled Trial of Naltrexone for Reducing Hazardous Drinking	Wang Y, Chen X, Hahn JA, Brumback B, Zhou Z, Miguez MJ, Cook RL.	Alcohol Clin Exp Res. 2018 Jan;42(1):128-134. doi: 10.1111/acer.13540. Epub 2017 Dec 5.	Wang Y	Alcohol Clin Exp Res	2018	2017-10-29	PMC5750086	NIHMS916788	10.1111/acer.13540	not HxV		HIV
29097248	A large proportion of people who inject drugs are susceptible to hepatitis B: Results from a bio-behavioural study in eight German cities	Haussig JM, Nielsen S, Gassowski M, Bremer V, Marcus U, Wenz B, Bannert N, Bock CT, Zimmermann R; DRUCK study group.	Int J Infect Dis. 2018 Jan;66:5-13. doi: 10.1016/j.ijid.2017.10.008. Epub 2017 Oct 31.	Haussig JM	Int J Infect Dis	2018	2017-11-04			10.1016/j.ijid.2017.10.008	not NAAT		HBV
29100029	Validation of an LC-MS/MS assay to simultaneously monitor the intracellular active metabolites of tenofovir, emtricitabine, and lamivudine in dried blood spots	Schauer AP, Sykes C, Cottrell ML, Prince H, Kashuba ADM.	J Pharm Biomed Anal. 2018 Feb 5;149:40-45. doi: 10.1016/j.jpba.2017.10.030. Epub 2017 Oct 31.	Schauer AP	J Pharm Biomed Anal	2018	2017-11-04	PMC5741486	NIHMS917584	10.1016/j.jpba.2017.10.030	TDM		HIV
29143616	Diagnostic accuracy of detection and quantification of HBV-DNA and HCV-RNA using dried blood spot (DBS) samples - a systematic review and meta-analysis	Lange B, Roberts T, Cohn J, Greenman J, Camp J, Ishizaki A, Messac L, Tuaillon E, van de Perre P, Pichler C, Denkinger CM, Easterbrook P.	BMC Infect Dis. 2017 Nov 1;17(Suppl 1):693. doi: 10.1186/s12879-017-2776-z.	Lange B	BMC Infect Dis	2017	2017-11-17	PMC5688458		10.1186/s12879-017-2776-z	review		HBV, HCV
29143672	Diagnostic accuracy of serological diagnosis of hepatitis C and B using dried blood spot samples (DBS): two systematic reviews and meta-analyses	Lange B, Cohn J, Roberts T, Camp J, Chauffour J, Gummadi N, Ishizaki A, Nagarathnam A, Tuaillon E, van de Perre P, Pichler C, Easterbrook P, Denkinger CM.	BMC Infect Dis. 2017 Nov 1;17(Suppl 1):700. doi: 10.1186/s12879-017-2777-y.	Lange B	BMC Infect Dis	2017	2017-11-17	PMC5688450		10.1186/s12879-017-2777-y	not NAAT		HBV, HCV
29143676	The future of viral hepatitis testing: innovations in testing technologies and approaches	Peeling RW, Boeras DI, Marinucci F, Easterbrook P.	BMC Infect Dis. 2017 Nov 1;17(Suppl 1):699. doi: 10.1186/s12879-017-2775-0.	Peeling RW	BMC Infect Dis	2017	2017-11-17	PMC5688478		10.1186/s12879-017-2775-0	review		HBV, HCV
29144621	Knowledge, attitudes and practices of oral health professionals with regard to the hepatitis B virus in their workplace, Harare	Mucheto P, Chidzonga MM, Masiiwa A.	Cent Afr J Med. 2013 Sep-Dec;59(9-12):57-63.	Mucheto P	Cent Afr J Med	2013	2017-11-17				not DBS		HBV
29168695	Tenofovir disoproxil fumarate as pre-exposure prophylaxis for HIV prevention in women with osteoporosis: a case report and review of the literature	Patel RR, Presti R, Harrison LC, Powderly WG, Chan PA.	Antivir Ther. 2018;23(4):379-382. doi: 10.3851/IMP3208.	Patel RR	Antivir Ther	2018	2017-11-24	PMC6003884	NIHMS972723	10.3851/IMP3208	PrEP or prophylaxis		HIV
29171172	Cost-effectiveness of routine viral load monitoring in low- and middle-income countries: a systematic review	Barnabas RV, Revill P, Tan N, Phillips A.	J Int AIDS Soc. 2017 Nov;20 Suppl 7(Suppl 7):e25006. doi: 10.1002/jia2.25006.	Barnabas RV	J Int AIDS Soc	2017	2017-11-25	PMC5978710		10.1002/jia2.25006	review	viral load	HIV
29171190	Routine viral load monitoring in HIV-infected infants and children in low- and middle-income countries: challenges and opportunities	Arpadi SM, Shiau S, De Gusmao EP, Violari A.	J Int AIDS Soc. 2017 Nov;20 Suppl 7(Suppl 7):e25001. doi: 10.1002/jia2.25001.	Arpadi SM	J Int AIDS Soc	2017	2017-11-25	PMC5978643		10.1002/jia2.25001		viral load	HIV
29189417	Brief Report: Adherence Biomarker Measurements in Older and Younger HIV-Infected Adults Receiving Tenofovir-Based Therapy	Seifert SM, Castillo-Mancilla JR, Erlandson K, Morrow M, Gandhi M, Kuncze K, Horng H, Zheng JH, Bushman LR, Kiser JJ, MaWhinney S, Anderson PL.	J Acquir Immune Defic Syndr. 2018 Mar 1;77(3):295-298. doi: 10.1097/QAI.0000000000001596.	Seifert SM	J Acquir Immune Defic Syndr	2018	2017-12-01	PMC5807216	NIHMS919917	10.1097/QAI.0000000000001596	TDM		HIV
29199100	Universal test and treat and the HIV epidemic in rural South Africa: a phase 4, open-label, community cluster randomised trial	Iwuji CC, Orne-Gliemann J, Larmarange J, Balestre E, Thiebaut R, Tanser F, Okesola N, Makowa T, Dreyer J, Herbst K, McGrath N, Bärnighausen T, Boyer S, De Oliveira T, Rekacewicz C, Bazin B, Newell ML, Pillay D, Dabis F; ANRS 12249 TasP Study Group.	Lancet HIV. 2018 Mar;5(3):e116-e125. doi: 10.1016/S2352-3018(17)30205-9. Epub 2017 Nov 30.	Iwuji CC	Lancet HIV	2018	2017-12-05			10.1016/S2352-3018(17)30205-9	not NAAT		HIV
29228144	Randomized Controlled Trial of Daily Text Messages to Support Adherence to Preexposure Prophylaxis in Individuals at Risk for Human Immunodeficiency Virus: The TAPIR Study	Moore DJ, Jain S, Dubé MP, Daar ES, Sun X, Young J, Corado K, Ellorin E, Milam J, Collins D, Blumenthal J, Best BM, Anderson P, Haubrich R, Morris SR.	Clin Infect Dis. 2018 May 2;66(10):1566-1572. doi: 10.1093/cid/cix1055.	Moore DJ	Clin Infect Dis	2018	2017-12-12	PMC6248545		10.1093/cid/cix1055	PrEP or prophylaxis		HIV
29248014	A cluster randomized controlled trial of lay health worker support for prevention of mother to child transmission of HIV (PMTCT) in South Africa	Peltzer K, Weiss SM, Soni M, Lee TK, Rodriguez VJ, Cook R, Alcaide ML, Setswe G, Jones DL.	AIDS Res Ther. 2017 Dec 16;14(1):61. doi: 10.1186/s12981-017-0187-2.	Peltzer K	AIDS Res Ther	2017	2017-12-18	PMC5732507		10.1186/s12981-017-0187-2		diagnosis	HIV
29346431	Sensitivity and specificity of two dried blood spot methods for HIV-1 viral load monitoring among patients in Hanoi, Vietnam	Pollack TM, Duong HT, Truong PT, Pham TT, Do CD, Colby D.	PLoS One. 2018 Jan 18;13(1):e0191411. doi: 10.1371/journal.pone.0191411. eCollection 2018.	Pollack TM	PLoS One	2018	2018-01-19	PMC5773210		10.1371/journal.pone.0191411		viral load	HIV
29380227	Adherence Measurements in HIV: New Advancements in Pharmacologic Methods and Real-Time Monitoring	Castillo-Mancilla JR, Haberer JE.	Curr HIV/AIDS Rep. 2018 Feb;15(1):49-59. doi: 10.1007/s11904-018-0377-0.	Castillo-Mancilla JR	Curr HIV/AIDS Rep	2018	2018-01-31	PMC5876155	NIHMS938387	10.1007/s11904-018-0377-0	TDM		HIV
29382904	Evaluation of dried blood spot samples for screening of hepatitis C and human immunodeficiency virus in a real-world setting	Vázquez-Morón S, Ryan P, Ardizone-Jiménez B, Martín D, Troya J, Cuevas G, Valencia J, Jimenez-Sousa MA, Avellón A, Resino S.	Sci Rep. 2018 Jan 30;8(1):1858. doi: 10.1038/s41598-018-20312-5.	Vázquez-Morón S	Sci Rep	2018	2018-02-01	PMC5789840		10.1038/s41598-018-20312-5		diagnosis, viral load	HIV, HCV
29389912	High Levels of Dual-Class Drug Resistance in HIV-Infected Children Failing First-Line Antiretroviral Therapy in Southern Ethiopia	Tadesse BT, Kinloch NN, Baraki B, Lapointe HR, Cobarrubias KD, Brockman MA, Brumme CJ, Foster BA, Jerene D, Makonnen E, Aklillu E, Brumme ZL.	Viruses. 2018 Feb 1;10(2):60. doi: 10.3390/v10020060.	Tadesse BT	Viruses	2018	2018-02-02	PMC5850367		10.3390/v10020060		sequencing	HIV
29405465	Intravenous fentanyl use among people who inject drugs in Australia	Geddes L, Iversen J, Memedovic S, Maher L.	Drug Alcohol Rev. 2018 Apr;37 Suppl 1:S314-S322. doi: 10.1111/dar.12668. Epub 2018 Feb 6.	Geddes L	Drug Alcohol Rev	2018	2018-02-07			10.1111/dar.12668	not NAAT		HIV, HCV
29425216	First field evaluation of the optimized CE marked Abbott protocol for HIV RNA testing on dried blood spot in a routine clinical setting in Vietnam	Taieb F, Tran Hong T, Ho HT, Nguyen Thanh B, Pham Phuong T, Viet Ta D, Le Thi Hong N, Ba Pham H, Nguyen LTH, Nguyen HT, Nguyen TT, Tuaillon E, Delaporte E, Le Thi H, Tran Thi Bich H, Nguyen TA, Madec Y.	PLoS One. 2018 Feb 9;13(2):e0191920. doi: 10.1371/journal.pone.0191920. eCollection 2018.	Taieb F	PLoS One	2018	2018-02-10	PMC5806875		10.1371/journal.pone.0191920		viral load	HIV
29451623	[Detection of antibodies against HIV from dry blood samples on filter paper]	García-Cisneros S, Olamendi-Portugal ML, Herrera-Ortiz A, Conde-González CJ, Lopez-Gatell H, Sánchez-Alemán MA.	Salud Publica Mex. 2017 Nov-Dec;59(6):602-603. doi: 10.21149/8751.	García-Cisneros S	Salud Publica Mex	2017	43148			10.21149/8751	not NAAT		HIV
29467098	Retention, engagement, and adherence to pre-exposure prophylaxis for men who have sex with men and transgender women in PrEP Brasil: 48 week results of a demonstration study	Grinsztejn B, Hoagland B, Moreira RI, Kallas EG, Madruga JV, Goulart S, Leite IC, Freitas L, Martins LMS, Torres TS, Vasconcelos R, De Boni RB, Anderson PL, Liu A, Luz PM, Veloso VG; PrEP Brasil Study Team.	Lancet HIV. 2018 Mar;5(3):e136-e145. doi: 10.1016/S2352-3018(18)30008-0. Epub 2018 Feb 18.	Grinsztejn B	Lancet HIV	2018	2018-02-23			10.1016/S2352-3018(18)30008-0	PrEP or prophylaxis		HIV
29481298	Perceptions of HIV Self-Testing Among Men Who Have Sex With Men in the United States: A Qualitative Analysis	Freeman AE, Sullivan P, Higa D, Sharma A, MacGowan R, Hirshfield S, Greene GJ, Gravens L, Chavez P, McNaghten AD, Johnson WD, Mustanski B; eSTAMP Study Group.	AIDS Educ Prev. 2018 Feb;30(1):47-62. doi: 10.1521/aeap.2018.30.1.47.	Freeman AE	AIDS Educ Prev	2018	2018-02-27			10.1521/aeap.2018.30.1.47		diagnosis	HIV
29499042	Multidisease testing for HIV and TB using the GeneXpert platform: A feasibility study in rural Zimbabwe	Ndlovu Z, Fajardo E, Mbofana E, Maparo T, Garone D, Metcalf C, Bygrave H, Kao K, Zinyowera S.	PLoS One. 2018 Mar 2;13(3):e0193577. doi: 10.1371/journal.pone.0193577. eCollection 2018.	Ndlovu Z	PLoS One	2018	2018-03-03	PMC5834185		10.1371/journal.pone.0193577		diagnosis	HIV
29515139	DNA damage induces a SAMHD1-mediated block to the infection of macrophages by HIV-1	Jáuregui P, Landau NR.	Sci Rep. 2018 Mar 7;8(1):4153. doi: 10.1038/s41598-018-22432-4.	Jáuregui P	Sci Rep	2018	2018-03-09	PMC5841438		10.1038/s41598-018-22432-4	not relevant		HIV
29577616	Skating on thin ice: stimulant use and sub-optimal adherence to HIV pre-exposure prophylaxis	Hojilla JC, Vlahov D, Glidden DV, Amico KR, Mehrotra M, Hance R, Grant RM, Carrico AW.	J Int AIDS Soc. 2018 Mar;21(3):e25103. doi: 10.1002/jia2.25103.	Hojilla JC	J Int AIDS Soc	2018	2018-03-27	PMC5867332		10.1002/jia2.25103	PrEP or prophylaxis		HIV
29579247	Reduced fecundity in HIV-positive women	Gemmill A, Bradley SEK, van der Poel S.	Hum Reprod. 2018 Jun 1;33(6):1158-1166. doi: 10.1093/humrep/dey065.	Gemmill A	Hum Reprod	2018	2018-03-27	PMC5972560		10.1093/humrep/dey065	not NAAT		HIV
29606932	Neonatal Screening Programme for Increasing Early Postnatal Diagnosis of Congenital Cytomegalovirus Infection in the West Poland Province	Paul M, Szczapa J, Wojsyk-Banaszak I, Jaworska A, Stefaniak J.	EJIFCC. 2007 Oct 4;18(3):68-90. eCollection 2007 Oct.	Paul M	EJIFCC	2007	2018-04-03	PMC5875071			not HxV		CMV
29633561	Approaches for simplified HCV diagnostic algorithms	Fourati S, Feld JJ, Chevaliez S, Luhmann N.	J Int AIDS Soc. 2018 Apr;21 Suppl 2(Suppl Suppl 2):e25058. doi: 10.1002/jia2.25058.	Fourati S	J Int AIDS Soc	2018	2018-04-11	PMC5978654		10.1002/jia2.25058	review		HCV
29633888	Expanding syphilis testing: a scoping review of syphilis testing interventions among key populations	Ong JJ, Fu H, Smith MK, Tucker JD.	Expert Rev Anti Infect Ther. 2018 May;16(5):423-432. doi: 10.1080/14787210.2018.1463846. Epub 2018 Apr 23.	Ong JJ	Expert Rev Anti Infect Ther	2018	2018-04-11	PMC6046060	NIHMS976261	10.1080/14787210.2018.1463846	not HxV		na
29635462	Low prevalence of transmitted HIV-1 drug resistance detected by a dried blood spot (DBS)-based next-generation sequencing (NGS) method in newly diagnosed individuals in Cameroon in the years 2015-16	Mbunkah HA, Marzel A, Schmutz S, Kok YL, Zagordi O, Shilaih M, Nsanwe NN, Mbu ET, Besong LM, Sama BA, Orock E, Kouyos RD, Günthard HF, Metzner KJ.	J Antimicrob Chemother. 2018 Jul 1;73(7):1917-1929. doi: 10.1093/jac/dky103.	Mbunkah HA	J Antimicrob Chemother	2018	2018-04-11			10.1093/jac/dky103		sequencing	HIV
29641561	Discovery of genetic variants of the kinases that activate tenofovir among individuals in the United States, Thailand, and South Africa: HPTN067	Figueroa DB, Tillotson J, Li M, Piwowar-Manning E, Hendrix CW, Holtz TH, Bokoch K, Bekker LG, van Griensven F, Mannheimer S, Hughes JP, Grant RM, Bumpus NN.	PLoS One. 2018 Apr 11;13(4):e0195764. doi: 10.1371/journal.pone.0195764. eCollection 2018.	Figueroa DB	PLoS One	2018	2018-04-12	PMC5895070		10.1371/journal.pone.0195764	TDM		HIV
29684320	Initial evaluation of universal immunization with a single dose against hepatitis A virus in Central Brazil	Brito WI, Alves-Junior ER, Oliveira RM, Souto FJD.	Braz J Infect Dis. 2018 May-Jun;22(3):166-170. doi: 10.1016/j.bjid.2018.04.001. Epub 2018 Apr 21.	Brito WI	Braz J Infect Dis	2018	2018-04-24	PMC9425659		10.1016/j.bjid.2018.04.001	not HxV		HAV
29698488	Hepatitis B and hepatitis D virus infections in the Central African Republic, twenty-five years after a fulminant hepatitis outbreak, indicate continuing spread in asymptomatic young adults	Komas NP, Ghosh S, Abdou-Chekaraou M, Pradat P, Al Hawajri N, Manirakiza A, Laghoe GL, Bekondi C, Brichler S, Ouavéné JO, Sépou A, Yambiyo BM, Gody JC, Fikouma V, Gerber A, Abeywickrama Samarakoon N, Alfaiate D, Scholtès C, Martel N, Le Gal F, Lo Pinto H, Amri I, Hantz O, Durantel D, Lesbordes JL, Gordien E, Merle P, Drugan T, Trépo C, Zoulim F, Cortay JC, Kay AC, Dény P.	PLoS Negl Trop Dis. 2018 Apr 26;12(4):e0006377. doi: 10.1371/journal.pntd.0006377. eCollection 2018 Apr.	Komas NP	PLoS Negl Trop Dis	2018	2018-04-27	PMC5940242		10.1371/journal.pntd.0006377	not NAAT		HBV, HDV
29715590	Interventions to increase testing, linkage to care and treatment of hepatitis C virus (HCV) infection among people in prisons: A systematic review	Kronfli N, Linthwaite B, Kouyoumdjian F, Klein MB, Lebouché B, Sebastiani G, Cox J.	Int J Drug Policy. 2018 Jul;57:95-103. doi: 10.1016/j.drugpo.2018.04.003. Epub 2018 Apr 30.	Kronfli N	Int J Drug Policy	2018	2018-05-02			10.1016/j.drugpo.2018.04.003	review		HCV
29733758	Comparison of the performance of enzyme immunoassays for hepatitis B and C detection in dried blood spot	Cruz HM, Miguel Cruz JC, Da Silva EF, Portilho MM, Marques VA, Lewis-Ximenez LL, Lampe E, Villar LM.	J Immunoassay Immunochem. 2018;39(2):228-233. doi: 10.1080/15321819.2018.1470095. Epub 2018 May 7.	Cruz HM	J Immunoassay Immunochem	2018	2018-05-08			10.1080/15321819.2018.1470095	not NAAT		HBV, HCV
29746648	Effects of sofosbuvir-based hepatitis C treatment on the pharmacokinetics of tenofovir in HIV/HCV-coinfected individuals receiving tenofovir disoproxil fumarate	MacBrayne CE, Marks KM, Fierer DS, Naggie S, Chung RT, Hughes MD, Kim AY, Peters MG, Brainard DM, Seifert SM, Castillo-Mancilla JR, Bushman LR, Anderson PL, Kiser JJ.	J Antimicrob Chemother. 2018 Aug 1;73(8):2112-2119. doi: 10.1093/jac/dky146.	MacBrayne CE	J Antimicrob Chemother	2018	2018-05-11	PMC6054189		10.1093/jac/dky146	TDM		HIV, HCV
29800630	New virological tools for screening, diagnosis and monitoring of hepatitis B and C in resource-limited settings	Chevaliez S, Pawlotsky JM.	J Hepatol. 2018 Oct;69(4):916-926. doi: 10.1016/j.jhep.2018.05.017. Epub 2018 May 23.	Chevaliez S	J Hepatol	2018	2018-05-26			10.1016/j.jhep.2018.05.017	review	diagnosis, viral load	HBV, HCV
29852062	Targeted HIV testing at birth supported by low and predictable mother-to-child transmission risk in Botswana	Ibrahim M, Maswabi K, Ajibola G, Moyo S, Hughes MD, Batlang O, Sakoi M, Auletta-Young C, Vaughan L, Lockman S, Jean-Philippe P, Yu X, Lichterfeld M, Kuritzkes DR, Makhema J, Shapiro RL.	J Int AIDS Soc. 2018 May;21(5):e25111. doi: 10.1002/jia2.25111.	Ibrahim M	J Int AIDS Soc	2018	2018-06-01	PMC5980617		10.1002/jia2.25111		diagnosis	HIV
29894385	Tenofovir and tenofovir-diphosphate concentrations during pregnancy among HIV-uninfected women using oral preexposure prophylaxis	Pyra M, Anderson PL, Hendrix CW, Heffron R, Mugwanya K, Haberer JE, Thomas KK, Celum C, Donnell D, Marzinke MA, Bukusi EA, Mugo NR, Asiimwe S, Katabira E, Baeten JM; Partners Demonstration Study Team.	AIDS. 2018 Aug 24;32(13):1891-1898. doi: 10.1097/QAD.0000000000001922.	Pyra M	AIDS	2018	2018-06-13	PMC6061961	NIHMS980328	10.1097/QAD.0000000000001922	PrEP or prophylaxis		HIV
29911146	Evaluation of dried blood spot as an alternative sample collection method for hepatitis C virus RNA quantitation and genotyping using a commercial system	Mahajan S, Choudhary MC, Kumar G, Gupta E.	Virusdisease. 2018 Jun;29(2):141-146. doi: 10.1007/s13337-018-0441-9. Epub 2018 Mar 21.	Mahajan S	Virusdisease	2018	2018-06-19	PMC6003055		10.1007/s13337-018-0441-9		viral load, sequencing	HCV
29931063	Prevalence of pretreatment HIV drug resistance in Cameroon following a nationally representative WHO survey	Tchouwa GF, Eymard-Duvernay S, Cournil A, Lamare N, Serrano L, Butel C, Bertagnolio S, Mpoudi-Ngole E, Raizes E, Aghokeng AF; Members of the EHRICA Study Group.	J Antimicrob Chemother. 2018 Sep 1;73(9):2468-2474. doi: 10.1093/jac/dky221.	Tchouwa GF	J Antimicrob Chemother	2018	2018-06-23			10.1093/jac/dky221		sequencing	HIV
29939214	Depressive Symptoms and Their Relation to Age and Chronic Diseases Among Middle-Aged and Older Adults in Rural South Africa	Geldsetzer P, Vaikath M, Wagner R, Rohr JK, Montana L, Gómez-Olivé FX, Rosenberg MS, Manne-Goehler J, Mateen FJ, Payne CF, Kahn K, Tollman SM, Salomon JA, Gaziano TA, Bärnighausen T, Berkman LF.	J Gerontol A Biol Sci Med Sci. 2019 May 16;74(6):957-963. doi: 10.1093/gerona/gly145.	Geldsetzer P	J Gerontol A Biol Sci Med Sci	2019	2018-06-26	PMC6521913		10.1093/gerona/gly145	not HxV		na
29953436	Genotyping performance evaluation of commercially available HIV-1 drug resistance test	Rosemary A, Chika O, Jonathan O, Godwin I, Georgina O, Azuka O, Zaidat M, Philippe C, Oliver E, Oche A, David O, Jay S, Ibrahim D, Mukhtar A, Joshua D, Chunfu Y, Elliot R, Beth C, Phyllis K, Emmanuel I.	PLoS One. 2018 Jun 28;13(6):e0198246. doi: 10.1371/journal.pone.0198246. eCollection 2018.	Rosemary A	PLoS One	2018	2018-06-29	PMC6023177		10.1371/journal.pone.0198246		sequencing	HIV
29959023	Evaluation of a Hepatitis C Virus Core Antigen Assay in Plasma and Dried Blood Spot Samples	Lamoury FMJ, Hajarizadeh B, Soker A, Martinez D, Quek C, Cunningham P, Catlett B, Cloherty G, Marks P, Amin J, Grebely J, Dore GJ, Applegate TL.	J Mol Diagn. 2018 Sep;20(5):621-627. doi: 10.1016/j.jmoldx.2018.05.010. Epub 2018 Jun 26.	Lamoury FMJ	J Mol Diagn	2018	2018-07-01			10.1016/j.jmoldx.2018.05.010		viral load	HCV
29959721	The Use of Efavirenz During Pregnancy is Associated with Suicidal Ideation in Postpartum Women in Rural South Africa	Jones DL, Rodriguez VJ, Alcaide ML, Weiss SM, Peltzer K.	AIDS Behav. 2019 Jan;23(1):126-131. doi: 10.1007/s10461-018-2213-3.	Jones DL	AIDS Behav	2019	2018-07-01	PMC6311144	NIHMS978906	10.1007/s10461-018-2213-3	TDM		HIV
29961841	Accuracy and Operational Characteristics of Xpert Human Immunodeficiency Virus Point-of-Care Testing at Birth and Until Week 6 in Human Immunodeficiency Virus-exposed Neonates in Tanzania	Sabi I, Mahiga H, Mgaya J, Geisenberger O, Kastner S, Olomi W, Saathoff E, Njovu L, Lueer C, France J, Maboko L, Ntinginya NE, Hoelscher M, Kroidl A.	Clin Infect Dis. 2019 Feb 1;68(4):615-622. doi: 10.1093/cid/ciy538.	Sabi I	Clin Infect Dis	2019	2018-07-03	PMC6355822		10.1093/cid/ciy538		diagnosis	HIV
29968372	Health risk and health seeking behaviours among people who inject performance and image enhancing drugs who access needle syringe programs in Australia	Van de Ven K, Maher L, Wand H, Memedovic S, Jackson E, Iversen J.	Drug Alcohol Rev. 2018 Nov;37(7):837-846. doi: 10.1111/dar.12831. Epub 2018 Jul 2.	Van de Ven K	Drug Alcohol Rev	2018	2018-07-04			10.1111/dar.12831	not NAAT		HIV, HCV
30005420	Risk behaviours and viral infections among drug injecting migrants from the former Soviet Union in Germany: Results from the DRUCK-study	Derks L, Gassowski M, Nielsen S, An der Heiden M, Bannert N, Bock CT, Bremer V, Kücherer C, Ross S, Wenz B, Marcus U, Zimmermann R; DRUCK-study group.	Int J Drug Policy. 2018 Sep;59:54-62. doi: 10.1016/j.drugpo.2018.06.011. Epub 2018 Jul 11.	Derks L	Int J Drug Policy	2018	2018-07-14			10.1016/j.drugpo.2018.06.011	not NAAT		HIV, HCV
30045869	Stability of Human Immunodeficiency Virus Serological Markers in Samples Collected as HemaSpot and Whatman 903 Dried Blood Spots	Manak MM, Hack HR, Shutt AL, Danboise BA, Jagodzinski LL, Peel SA.	J Clin Microbiol. 2018 Sep 25;56(10):e00933-18. doi: 10.1128/JCM.00933-18. Print 2018 Oct.	Manak MM	J Clin Microbiol	2018	2018-07-27	PMC6156313		10.1128/JCM.00933-18	not NAAT		HIV
30052975	Using dried blood spots to facilitate therapeutic drug monitoring of antiretroviral drugs in resource-poor regions	Duthaler U, Berger B, Erb S, Battegay M, Letang E, Gaugler S, Natamatungiro A, Mnzava D, Donzelli M, Krähenbühl S, Haschke M.	J Antimicrob Chemother. 2018 Oct 1;73(10):2729-2737. doi: 10.1093/jac/dky254.	Duthaler U	J Antimicrob Chemother	2018	2018-07-28			10.1093/jac/dky254	TDM		HIV
30060186	Resistance profile and treatment outcomes in HIV-infected children at virological failure in Benin, West Africa	Fofana DB, d'Almeida M, Lambert-Niclot S, Peytavin G, Girard PM, Lafia B, Zohoun-Guidigbi L, Keke RK, Soulie C, Marcelin AG, Morand-Joubert L.	J Antimicrob Chemother. 2018 Nov 1;73(11):3143-3147. doi: 10.1093/jac/dky300.	Fofana DB	J Antimicrob Chemother	2018	2018-07-31			10.1093/jac/dky300		sequencing	HIV
30063765	Determination of anti-HCV and quantification of HCV-RNA and IP-10 from dried blood spots sent by regular mail	Neesgaard B, Ruhwald M, Krarup HB, Weis N.	PLoS One. 2018 Jul 31;13(7):e0201629. doi: 10.1371/journal.pone.0201629. eCollection 2018.	Neesgaard B	PLoS One	2018	2018-08-01	PMC6067740		10.1371/journal.pone.0201629		viral load	HCV
30068569	Epigenetic immune cell counting in human blood samples for immunodiagnostics	Baron U, Werner J, Schildknecht K, Schulze JJ, Mulu A, Liebert UG, Sack U, Speckmann C, Gossen M, Wong RJ, Stevenson DK, Babel N, Schürmann D, Baldinger T, Bacchetta R, Grützkau A, Borte S, Olek S.	Sci Transl Med. 2018 Aug 1;10(452):eaan3508. doi: 10.1126/scitranslmed.aan3508.	Baron U	Sci Transl Med	2018	2018-08-03			10.1126/scitranslmed.aan3508	not HxV		na
30072393	Dried blood spot and mini-tube blood sample collection kits for postal HIV testing services: a comparative review of successes in a real-world setting	Page M, Atabani SF, Wood M, Smit E, Wilson S, Atherton C, Davenport CF, Hartland D, Simpson M, Taylor S.	Sex Transm Infect. 2019 Feb;95(1):43-45. doi: 10.1136/sextrans-2018-053567. Epub 2018 Aug 2.	Page M	Sex Transm Infect	2019	2018-08-04			10.1136/sextrans-2018-053567	review		HIV
30084416	Detection of anti-hepatitis C virus and hepatitis C virus RNA in dried blood spot specimens using Whatman No. 1 filter paper	Ghosh R, Hazarika NK.	Indian J Med Microbiol. 2018 Apr-Jun;36(2):230-235. doi: 10.4103/ijmm.IJMM_17_238.	Ghosh R	Indian J Med Microbiol	2018	2018-08-08			10.4103/ijmm.IJMM_17_238		diagnosis	HCV
30085359	Assessing hepatitis B immunity using dried blood spot samples from HIV+ individuals	Flores GL, Cruz HM, Miguel JC, Potsch DV, Pilotto JH, Lewis-Ximenez LL, Lampe E, Villar LM.	J Med Virol. 2018 Dec;90(12):1863-1867. doi: 10.1002/jmv.25275. Epub 2018 Sep 3.	Flores GL	J Med Virol	2018	2018-08-08			10.1002/jmv.25275	not NAAT		HBV
30125614	The stability of HIV-1 nucleic acid in whole blood and improved detection of HIV-1 in alternative specimen types when compared to Dried Blood Spot (DBS) specimens	Jennings C, Harty B, Scianna SR, Granger S, Couzens A, Zaccaro D, Bremer JW.	J Virol Methods. 2018 Nov;261:91-97. doi: 10.1016/j.jviromet.2018.08.009. Epub 2018 Aug 17.	Jennings C	J Virol Methods	2018	2018-08-21	PMC6151138	NIHMS1504485	10.1016/j.jviromet.2018.08.009		diagnosis	HIV
30137238	Tenofovir Diphosphate in Dried Blood Spots Is Strongly Associated With Viral Suppression in Individuals With Human Immunodeficiency Virus Infections	Castillo-Mancilla JR, Morrow M, Coyle RP, Coleman SS, Gardner EM, Zheng JH, Ellison L, Bushman LR, Kiser JJ, Mawhinney S, Anderson PL.	Clin Infect Dis. 2019 Apr 8;68(8):1335-1342. doi: 10.1093/cid/ciy708.	Castillo-Mancilla JR	Clin Infect Dis	2019	2018-08-24	PMC6451996		10.1093/cid/ciy708	TDM		HIV
30137412	Pretreatment HIV drug resistance among adults initiating ART in Namibia	Taffa N, Roscoe C, Sawadogo S, De Klerk M, Baughman AL, Wolkon A, Mutenda N, DeVos J, Zheng DP, Wagar N, Prybylski D, Yang C, Hamunime N, Agolory S, Raizes E.	J Antimicrob Chemother. 2018 Nov 1;73(11):3137-3142. doi: 10.1093/jac/dky278.	Taffa N	J Antimicrob Chemother	2018	2018-08-24	PMC6258052	NIHMS991535	10.1093/jac/dky278		sequencing	HIV
30147951	Early Infant Diagnosis Sample Management in Mashonaland West Province, Zimbabwe, 2017	Mugauri H, Mugurungi O, Chadambuka A, Juru T, Gombe NT, Shambira G, Tshimanga M.	AIDS Res Treat. 2018 Jul 26;2018:4234256. doi: 10.1155/2018/4234256. eCollection 2018.	Mugauri H	AIDS Res Treat	2018	2018-08-28	PMC6083648		10.1155/2018/4234256		diagnosis	HIV
30192818	Utilization of dried blood spot specimens can expedite nationwide surveillance of HIV drug resistance in resource-limited settings	Zhang G, DeVos J, Medina-Moreno S, Wagar N, Diallo K, Beard RS, Zheng DP, Mwachari C, Riwa C, Jullu B, Wangari NE, Kibona MS, Ng'Ang'A LW, Raizes E, Yang C.	PLoS One. 2018 Sep 7;13(9):e0203296. doi: 10.1371/journal.pone.0203296. eCollection 2018.	Zhang G	PLoS One	2018	2018-09-08	PMC6128523		10.1371/journal.pone.0203296		sequencing	HIV
30212404	Similar tenofovir hair concentrations in men and women after directly observed dosing of tenofovir disoproxil fumarate/emtricitabine: implications for preexposure prophylaxis adherence monitoring	Koss CA, Liu AY, Castillo-Mancilla J, Bacchetti P, McHugh C, Kuncze K, Morrow M, Louie A, Seifert S, Okochi H, MaWhinney S, Gandhi M, Anderson PL.	AIDS. 2018 Sep 24;32(15):2189-2194. doi: 10.1097/QAD.0000000000001935.	Koss CA	AIDS	2018	2018-09-14	PMC6330141	NIHMS987954	10.1097/QAD.0000000000001935	PrEP or prophylaxis		HIV
30215267	Short Communication: Dried Blood Spots Stored at Room Temperature Should Not Be Used for HIV Incidence Testing	Eisenberg AL, Patel EU, Packman ZR, Fernandez RE, Piwowar-Manning E, Hamilton EL, MacPhail C, Hughes J, Pettifor A, Kallas EG, Busch MP, Murphy G, Quinn TC, Eshleman SH, Laeyendecker O; for HPTN 068 and CEPHIA.	AIDS Res Hum Retroviruses. 2018 Dec;34(12):1013-1016. doi: 10.1089/AID.2018.0138. Epub 2018 Oct 17.	Eisenberg AL	AIDS Res Hum Retroviruses	2018	2018-09-15	PMC6306669		10.1089/AID.2018.0138	not NAAT		HIV
30260417	Association between HIV-1 subtype and drug resistance in Nigerian infants	Chaplin B, Akanmu AS, Inzaule SC, Samuels JO, Okonkwo P, Ilesanmi O, Adewole IFA, Asadu C, Khamofu H, Mpazanje R, Ndembi N, Odafe S, Sigaloff KCE, Ngige EN, Abatta EO, Akinbiyi G, Dakum P, Rinke de Wit TF, Kanki P.	J Antimicrob Chemother. 2019 Jan 1;74(1):172-176. doi: 10.1093/jac/dky380.	Chaplin B	J Antimicrob Chemother	2019	2018-09-28			10.1093/jac/dky380		sequencing	HIV
30280906	Short Communication: Association of Vitamin D Insufficiency and Protective Tenofovir Diphosphate Concentrations with Bone Toxicity in Adolescent Boys and Young Men Using Tenofovir Disoproxil Fumarate/Emtricitabine for HIV Pre-Exposure Prophylaxis	Havens PL, Tamhane A, Stephensen CB, Schuster GU, Gordon CM, Liu N, Wilson CM, Hosek SG, Anderson PL, Kapogiannis BG, Mulligan K.	AIDS Res Hum Retroviruses. 2019 Feb;35(2):123-128. doi: 10.1089/AID.2018.0096. Epub 2018 Nov 5.	Havens PL	AIDS Res Hum Retroviruses	2019	2018-10-04	PMC6360393		10.1089/AID.2018.0096	PrEP or prophylaxis		HIV
30288312	Concordance between self-reported and measured HIV and hepatitis C virus infection status among people who inject drugs in Germany	Nielsen S, Gassowski M, Wenz B, Bannert N, Bock CT, Kücherer C, Ross RS, Bremer V, Marcus U, Zimmermann R; DRUCK study group.	Hepatol Med Policy. 2016 Sep 1;1:8. doi: 10.1186/s41124-016-0016-6. eCollection 2016.	Nielsen S	Hepatol Med Policy	2016	2018-10-06	PMC5918911		10.1186/s41124-016-0016-6		diagnosis	HIV, HCV
30309385	Surveillance of transmitted HIV-1 antiretroviral drug resistance in the context of decentralized HIV care in Senegal and the Ebola outbreak in Guinea	Mbange AE, Kaba D, Diouara AAM, Diop-Ndiaye H, Ngom-Ngueye NF, Dieng A, Lo S, Toure KN, Fall M, Mbacham WF, Diallo MS, Cisse M, Mboup S, Kane CT.	BMC Res Notes. 2018 Oct 12;11(1):723. doi: 10.1186/s13104-018-3804-9.	Mbange AE	BMC Res Notes	2018	2018-10-13	PMC6182815		10.1186/s13104-018-3804-9		sequencing	HIV
30314963	Innovative Approach for Enhancing Testing of HIV, Hepatitis B, and Hepatitis C in the General Population: Protocol for an Acceptability and Feasibility Study (BaroTest 2016)	Lydié N, Saboni L, Gautier A, Brouard C, Chevaliez S, Barin F, Larsen C, Lot F, Rahib D.	JMIR Res Protoc. 2018 Oct 12;7(10):e180. doi: 10.2196/resprot.9797.	Lydié N	JMIR Res Protoc	2018	2018-10-14	PMC6231787		10.2196/resprot.9797	no data		HIV, HBV, HCV
30315691	Increased diagnosis and treatment of hepatitis C in prison by universal offer of testing and use of telemedicine	Morey S, Hamoodi A, Jones D, Young T, Thompson C, Dhuny J, Buchanan E, Miller C, Hewett M, Valappil M, Hunter E, McPherson S.	J Viral Hepat. 2019 Jan;26(1):101-108. doi: 10.1111/jvh.13017. Epub 2018 Nov 28.	Morey S	J Viral Hepat	2019	43387			10.1111/jvh.13017		diagnosis	HCV
30338887	Increasing hepatitis C virus screening in people who inject drugs in Switzerland using rapid antibody saliva and dried blood spot testing: A cost-effectiveness analysis	Girardin F, Hearmon N, Negro F, Eddowes L, Bruggmann P, Castro E.	J Viral Hepat. 2019 Feb;26(2):236-245. doi: 10.1111/jvh.13023. Epub 2018 Nov 14.	Girardin F	J Viral Hepat	2019	2018-10-20			10.1111/jvh.13023	not NAAT		HCV
30350392	Successes and challenges in optimizing the viral load cascade to improve antiretroviral therapy adherence and rationalize second-line switches in Swaziland	Etoori D, Ciglenecki I, Ndlangamandla M, Edwards CG, Jobanputra K, Pasipamire M, Maphalala G, Yang C, Zabsonre I, Kabore SM, Goiri J, Teck R, Kerschberger B.	J Int AIDS Soc. 2018 Oct;21(10):e25194. doi: 10.1002/jia2.25194.	Etoori D	J Int AIDS Soc	2018	2018-10-24	PMC6198167		10.1002/jia2.25194		viral load	HIV
30389648	Quantification of HIV-1 RNA Among Men Who Have Sex With Men Using an At-Home Self-Collected Dried Blood Spot Specimen: Feasibility Study	Hirshfield S, Teran RA, Downing MJ Jr, Chiasson MA, Tieu HV, Dize L, Gaydos CA.	JMIR Public Health Surveill. 2018 Nov 1;4(4):e10847. doi: 10.2196/10847.	Hirshfield S	JMIR Public Health Surveill	2018	2018-11-04	PMC6238105		10.2196/10847		viral load	HIV
30418713	USE OF DRIED BLOOD SPOT SPECIMENS FOR SEROLOGICAL AND VIROLOGICAL TESTING		WHO Guidelines on Hepatitis B and C Testing. Geneva: World Health Organization; 2017 Feb. 13.		WHO Guidelines on Hepatitis B and C Testing	2017	2017-02-01				review		HBV, HCV
30419870	Impact of maternal ART on mother-to-child transmission (MTCT) of HIV at six weeks postpartum in Rwanda	Mugwaneza P, Lyambabaje A, Umubyeyi A, Humuza J, Tsague L, Mwanyumba F, Mutabazi V, Nsanzimana S, Ribakare M, Irakoze A, Mutaganzwa E, Lombard C, Jackson D.	BMC Public Health. 2018 Nov 12;18(1):1248. doi: 10.1186/s12889-018-6154-6.	Mugwaneza P	BMC Public Health	2018	43418	PMC6233517		10.1186/s12889-018-6154-6		diagnosis	HIV
30446000	Using dried blood spot for the detection of HBsAg and anti-HCV antibodies in Cameroon	Kenmoe S, Tagnouokam PAN, Nde CK, Mella-Tamko GF, Njouom R.	BMC Res Notes. 2018 Nov 16;11(1):818. doi: 10.1186/s13104-018-3931-3.	Kenmoe S	BMC Res Notes	2018	2018-11-18	PMC6240176		10.1186/s13104-018-3931-3	not NAAT		HBV, HCV
30455530	Hepatitis B and C virus seroprevalence, Burkina Faso: a cross-sectional study	Meda N, Tuaillon E, Kania D, Tiendrebeogo A, Pisoni A, Zida S, Bollore K, Medah I, Laureillard D, Moles JP, Nagot N, Nebie KY, Van de Perre P, Dujols P.	Bull World Health Organ. 2018 Nov 1;96(11):750-759. doi: 10.2471/BLT.18.208603. Epub 2018 Aug 29.	Meda N	Bull World Health Organ	2018	2018-11-21	PMC6239015		10.2471/BLT.18.208603	not NAAT		HBV, HCV
30457536	Substance Use and Adherence to HIV Preexposure Prophylaxis for Men Who Have Sex with Men(1)	Hoenigl M, Jain S, Moore D, Collins D, Sun X, Anderson PL, Corado K, Blumenthal JS, Daar ES, Milam J, Dubé MP, Morris S; California Collaborative Treatment Group 595 Team.	Emerg Infect Dis. 2018 Dec;24(12):2292-302. doi: 10.3201/eid2412.180400.	Hoenigl M	Emerg Infect Dis	2018	2018-11-21	PMC6256399		10.3201/eid2412.180400	PrEP or prophylaxis		HIV
30487166	Diagnosis of Human Immunodeficiency Virus Infection	Parekh BS, Ou CY, Fonjungo PN, Kalou MB, Rottinghaus E, Puren A, Alexander H, Hurlston Cox M, Nkengasong JN.	Clin Microbiol Rev. 2018 Nov 28;32(1):e00064-18. doi: 10.1128/CMR.00064-18. Print 2019 Jan.	Parekh BS	Clin Microbiol Rev	2018	2018-11-30	PMC6302353		10.1128/CMR.00064-18	review	diagnosis	HIV
30496947	Evaluation of the Abbott m2000 system for dried blood spot detection of hepatitis C virus RNA	Shepherd SJ, Baxter RE, Gunson RN.	J Clin Virol. 2019 Jan;110:7-10. doi: 10.1016/j.jcv.2018.10.008. Epub 2018 Nov 3.	Shepherd SJ	J Clin Virol	2019	2018-11-30			10.1016/j.jcv.2018.10.008		diagnosis, viral load	HCV
30503324	Acquisition of tenofovir-susceptible, emtricitabine-resistant HIV despite high adherence to daily pre-exposure prophylaxis: a case report	Cohen SE, Sachdev D, Lee SA, Scheer S, Bacon O, Chen MJ, Okochi H, Anderson PL, Kearney MF, Coffey S, Scott H, Grant RM, Havlir D, Gandhi M.	Lancet HIV. 2018 Nov 29:S2352-3018(18)30288-1. doi: 10.1016/S2352-3018(18)30288-1. Online ahead of print.	Cohen SE	Lancet HIV	2018	2018-12-04	PMC6541554	NIHMS1515982	10.1016/S2352-3018(18)30288-1	PrEP or prophylaxis		HIV
30514229	Confirmation of HCV viremia using HCV RNA and core antigen testing on dried blood spot in HIV infected peoples who inject drugs in Vietnam	Nguyen TT, Lemee V, Bollore K, Vu HV, Lacombe K, Thi XLT, Luong QA, Dubos C, Plantier JC, Thi HD, Laureillard D, Lemoine M, Tuaillon E.	BMC Infect Dis. 2018 Dec 4;18(1):622. doi: 10.1186/s12879-018-3529-3.	Nguyen TT	BMC Infect Dis	2018	2018-12-06	PMC6280470		10.1186/s12879-018-3529-3		viral load, sequencing	HCV
30518333	Assessment of HIV prevalence among MSM in Tokyo using self-collected dried blood spots delivered through the postal service	Takano M, Iwahashi K, Satoh I, Araki J, Kinami T, Ikushima Y, Fukuhara T, Obinata H, Nakayama Y, Kikuchi Y, Oka S; HIV Check Study Group.	BMC Infect Dis. 2018 Dec 5;18(1):627. doi: 10.1186/s12879-018-3491-0.	Takano M	BMC Infect Dis	2018	2018-12-07	PMC6282288		10.1186/s12879-018-3491-0	not NAAT		HIV
30530721	Acceptability and tolerability of and adherence to HIV preexposure prophylaxis among Toronto gay and bisexual men: a pilot study	Tan DHS, Schnubb A, Lawless J, Szadkowski L, Grennan T, Wilton J, Fowler S, Hart TA, Maxwell J, Raboud JM.	CMAJ Open. 2018 Dec 10;6(4):E611-E617. doi: 10.9778/cmajo.20180068. Print 2018 Oct-Dec.	Tan DHS	CMAJ Open	2018	2018-12-12	PMC6287974		10.9778/cmajo.20180068	PrEP or prophylaxis		HIV
30538583	Assessment of the effectiveness of PMTCT program in eight service delivery points in North Central Nigeria	Oleribe OO, Enenche E, Udofia D, Ekom E, Osita-Oleribe PI, Kim JU, Taylor-Robinson SD.	HIV AIDS (Auckl). 2018 Nov 20;10:253-259. doi: 10.2147/HIV.S157685. eCollection 2018.	Oleribe OO	HIV AIDS (Auckl)	2018	2018-12-13	PMC6251355		10.2147/HIV.S157685		diagnosis	HIV
30552244	Clinical effectiveness of pharmacy-led versus conventionally delivered antiviral treatment for hepatitis C in patients receiving opioid substitution therapy: a study protocol for a pragmatic cluster randomised trial	Radley A, de Bruin M, Inglis SK, Donnan PT, Dillon JF.	BMJ Open. 2018 Dec 14;8(12):e021443. doi: 10.1136/bmjopen-2017-021443.	Radley A	BMJ Open	2018	2018-12-16	PMC6303565		10.1136/bmjopen-2017-021443	no data		HCV
30562676	Addressing the nexus of risk: Biobehavioral outcomes from a cluster randomized trial of the Women's Health CoOp Plus in Pretoria, South Africa	Wechsberg WM, Bonner CP, Zule WA, van der Horst C, Ndirangu J, Browne FA, Kline TL, Howard BN, Rodman NF.	Drug Alcohol Depend. 2019 Feb 1;195:16-26. doi: 10.1016/j.drugalcdep.2018.10.036. Epub 2018 Dec 3.	Wechsberg WM	Drug Alcohol Depend	2019	2018-12-19	PMC6415667	NIHMS1516836	10.1016/j.drugalcdep.2018.10.036	not HxV		na
30580202	Secondary distribution of injecting equipment obtained from needle and syringe programmes by people injecting image and performance enhancing drugs: England and Wales, 2012-15	Glass R, Hope VD, Njoroge J, Edmundson C, Smith J, McVeigh J, Parry J, Desai M.	Drug Alcohol Depend. 2019 Feb 1;195:40-44. doi: 10.1016/j.drugalcdep.2018.11.021. Epub 2018 Dec 14.	Glass R	Drug Alcohol Depend	2019	2018-12-24			10.1016/j.drugalcdep.2018.11.021	not HxV		na
30589900	Field evaluation of near point of care Cepheid GeneXpert HIV-1 Qual for early infant diagnosis	Opollo VS, Nikuze A, Ben-Farhat J, Anyango E, Humwa F, Oyaro B, Wanjala S, Omwoyo W, Majiwa M, Akelo V, Zeh C, Maman D.	PLoS One. 2018 Dec 27;13(12):e0209778. doi: 10.1371/journal.pone.0209778. eCollection 2018.	Opollo VS	PLoS One	2018	2018-12-28	PMC6307732		10.1371/journal.pone.0209778		diagnosis	HIV
30595967	Assessment of PMTCT Success Rates Based on Antiretroviral Interventions and Feeding Options: A Prospective Cohort Study	Fasakin KA, Omisakin CT, Adebara IO, Ajetunmobi WA, Adeniyi AA, Esan AJ, Bolaji OB, Ajayi OD, Afe AJ.	Int J MCH AIDS. 2018;7(2):226-234. doi: 10.21106/ijma.91.	Fasakin KA	Int J MCH AIDS	2018	43466	PMC6305017		10.21106/ijma.91		diagnosis	HIV
30611251	Underreported injection drug use and its potential contribution to reported increase in sexual transmission of HIV in Kazakhstan and Kyrgyzstan	Deryabina AP, Patnaik P, El-Sadr WM.	Harm Reduct J. 2019 Jan 5;16(1):1. doi: 10.1186/s12954-018-0274-2.	Deryabina AP	Harm Reduct J	2019	2019-01-07	PMC6321689		10.1186/s12954-018-0274-2	not NAAT		HIV
30617849	Self-initiated continuation of and adherence to HIV pre-exposure prophylaxis (PrEP) after PrEP demonstration project roll-off in men who have sex with men: associations with risky decision making, impulsivity/disinhibition, and sensation seeking	Hoenigl M, Morgan E, Franklin D, Anderson PL, Pasipanodya E, Dawson M, Hanashiro M, Ellorin EE, Blumenthal J, Heaton R, Moore DJ, Morris SR; California Collaborative Treatment Group (CCTG) 601 Team.	J Neurovirol. 2019 Jun;25(3):324-330. doi: 10.1007/s13365-018-0716-3. Epub 2019 Jan 7.	Hoenigl M	J Neurovirol	2019	2019-01-09	PMC6612450	NIHMS1518136	10.1007/s13365-018-0716-3	PrEP or prophylaxis		HIV
30623109	Hepatitis Service Provision at HMP Birmingham: Progressing a Previous Service Improvement Plan	Arif T.	BMJ Open Qual. 2018 Dec 18;7(4):e000192. doi: 10.1136/bmjoq-2017-000192. eCollection 2018.	Arif T	BMJ Open Qual	2018	2019-01-10	PMC6307565		10.1136/bmjoq-2017-000192	no data		HBV, HCV
30640198	High Levels of HIV-1 Drug Resistance in Children Who Acquired HIV Infection Through Mother to Child Transmission in the Era of Option B+, Haiti, 2013 to 2014	Louis FJ, Segaren N, Desinor O, Beard RS, Jean-Louis R, Chang J, Boisson S, Hulland EN, Wagar N, DeVos J, François K, Buteau J, Boncy J, Marston BJ, Domerçant JW, Yang C, Charles M.	Pediatr Infect Dis J. 2019 May;38(5):503-507. doi: 10.1097/INF.0000000000002270.	Louis FJ	Pediatr Infect Dis J	2019	2019-01-15	PMC6785839	NIHMS1053690	10.1097/INF.0000000000002270		sequencing	HIV
30649051	Low tenofovir level in urine by a novel immunoassay is associated with seroconversion in a preexposure prophylaxis demonstration project	Spinelli MA, Glidden DV, Rodrigues WC, Wang G, Vincent M, Okochi H, Kuncze K, Mehrotra M, Defechereux P, Buchbinder SP, Grant RM, Gandhi M.	AIDS. 2019 Apr 1;33(5):867-872. doi: 10.1097/QAD.0000000000002135.	Spinelli MA	AIDS	2019	2019-01-17	PMC6375797	NIHMS1518635	10.1097/QAD.0000000000002135	PrEP or prophylaxis		HIV
30649053	Undisclosed HIV infection among MSM in a behavioral surveillance study	Hoots BE, Wejnert C, Martin A, Haaland R, Masciotra S, Sionean C, Smith A, Switzer WM, Paz-Bailey G; NHBS Study Group.	AIDS. 2019 Apr 1;33(5):913-918. doi: 10.1097/QAD.0000000000002147.	Hoots BE	AIDS	2019	2019-01-17			10.1097/QAD.0000000000002147		viral load	HIV
30668713	Emtricitabine triphosphate in dried blood spots is a predictor of viral suppression in HIV infection and reflects short-term adherence to antiretroviral therapy	Frasca K, Morrow M, Coyle RP, Coleman SS, Ellison L, Bushman LR, Kiser JJ, Zheng JH, Mawhinney S, Anderson PL, Castillo-Mancilla J.	J Antimicrob Chemother. 2019 May 1;74(5):1395-1401. doi: 10.1093/jac/dky559.	Frasca K	J Antimicrob Chemother	2019	2019-01-23	PMC6477969		10.1093/jac/dky559	TDM		HIV
30675984	The HIV care continuum among resident and non-resident populations found in venues in East Africa cross-border areas	Edwards JK, Arimi P, Ssengooba F, Mulholland G, Markiewicz M, Bukusi EA, Orikiiriza JT, Virkud A, Weir S.	J Int AIDS Soc. 2019 Jan;22(1):e25226. doi: 10.1002/jia2.25226.	Edwards JK	J Int AIDS Soc	2019	2019-01-25	PMC6344908		10.1002/jia2.25226		viral load	HIV
30694582	The Hepatitis C Awareness Through to Treatment (HepCATT) study: improving the cascade of care for hepatitis C virus-infected people who inject drugs in England	Harrison GI, Murray K, Gore R, Lee P, Sreedharan A, Richardson P, Hughes AJ, Wiselka M, Gelson W, Unitt E, Ratcliff K, Orton A, Trinder K, Simpson C, Ryder SD, Oelbaum S, Foster GR, Christian A, Smith S, Thomson BJ, Reynolds R, Harris M, Hickman M, Irving WL.	Addiction. 2019 Jun;114(6):1113-1122. doi: 10.1111/add.14569. Epub 2019 Mar 12.	Harrison GI	Addiction	2019	2019-01-30			10.1111/add.14569	unclear methods		HCV
30700508	Performance of a Novel Low-Cost, Instrument-Free Plasma Separation Device for HIV Viral Load Quantification and Determination of Treatment Failure in People Living with HIV in Malaysia: a Diagnostic Accuracy Study	Pham MD, Haile BA, Azwa I, Kamarulzaman A, Raman N, Saeidi A, Kahar Bador M, Tan M, Zhu J, Feng Y, Elliott JH, Garcia ML, Li F, Crowe SM, Luchters S, Anderson DA.	J Clin Microbiol. 2019 Mar 28;57(4):e01683-18. doi: 10.1128/JCM.01683-18. Print 2019 Apr.	Pham MD	J Clin Microbiol	2019	2019-02-01	PMC6440787		10.1128/JCM.01683-18		viral load	HIV
30728197	Separation of Plasma from Whole Blood by Use of the cobas Plasma Separation Card: a Compelling Alternative to Dried Blood Spots for Quantification of HIV-1 Viral Load	Carmona S, Seiverth B, Magubane D, Hans L, Hoppler M.	J Clin Microbiol. 2019 Mar 28;57(4):e01336-18. doi: 10.1128/JCM.01336-18. Print 2019 Apr.	Carmona S	J Clin Microbiol	2019	2019-02-08	PMC6440768		10.1128/JCM.01336-18	in PSC list	viral load	HIV
30741397	If You Build It, Will They Use It? Preferences for Antiretroviral Therapy (ART) Adherence Monitoring Among People Who Inject Drugs (PWID) in Kazakhstan	Davis A, Sarsembayeva L, Gulyaev V, Primbetova S, Terlikbayeva A, Mergenova G, Remien RH.	AIDS Behav. 2019 Dec;23(12):3294-3305. doi: 10.1007/s10461-019-02421-y.	Davis A	AIDS Behav	2019	2019-02-12	PMC6689452	NIHMS1011053	10.1007/s10461-019-02421-y	TDM		HIV
30744605	Pooled PCR testing of dried blood spots for infant HIV diagnosis is cost efficient and accurate	van Schalkwyk C, Maritz J, van Zyl GU, Preiser W, Welte A.	BMC Infect Dis. 2019 Feb 11;19(1):136. doi: 10.1186/s12879-019-3767-z.	van Schalkwyk C	BMC Infect Dis	2019	2019-02-13	PMC6371519		10.1186/s12879-019-3767-z		diagnosis	HIV
30760534	Evaluation of the Aptima HCV Quant Dx Assay Using Serum and Dried Blood Spots	Weber J, Sahoo MK, Taylor N, Shi RZ, Pinsky BA.	J Clin Microbiol. 2019 Mar 28;57(4):e00030-19. doi: 10.1128/JCM.00030-19. Print 2019 Apr.	Weber J	J Clin Microbiol	2019	2019-02-15	PMC6440767		10.1128/JCM.00030-19		viral load	HCV
30776575	Performance evaluation of the Hologic Aptima HCV Quant Dx assay for detection of HCV RNA from dried blood spots	Catlett B, Carrera A, Starr M, Applegate TL, Lowe P, Grebely J, Philip Cunningham H.	J Clin Virol. 2019 Mar;112:40-44. doi: 10.1016/j.jcv.2019.01.010. Epub 2019 Jan 25.	Catlett B	J Clin Virol	2019	2019-02-19			10.1016/j.jcv.2019.01.010		viral load	HCV
30787644	Cost for sickle cell disease screening using isoelectric focusing with dried blood spot samples and estimation of price thresholds for a point-of-care test in Uganda	Mvundura M, Kiyaga C, Metzler M, Kamya C, Lim JM, Maiteki-Sebuguzi C, Coffey PS.	J Blood Med. 2019 Feb 5;10:59-67. doi: 10.2147/JBM.S186528. eCollection 2019.	Mvundura M	J Blood Med	2019	2019-02-22	PMC6368125		10.2147/JBM.S186528	not HxV		na
30798457	Engagement in Mental Health Care is Associated with Higher Cumulative Drug Exposure and Adherence to Antiretroviral Therapy	Coyle RP, Schneck CD, Morrow M, Coleman SS, Gardner EM, Zheng JH, Ellison L, Bushman LR, Kiser JJ, Mawhinney S, Anderson PL, Castillo-Mancilla JR.	AIDS Behav. 2019 Dec;23(12):3493-3502. doi: 10.1007/s10461-019-02441-8.	Coyle RP	AIDS Behav	2019	2019-02-25	PMC6707902	NIHMS1522546	10.1007/s10461-019-02441-8	TDM		HIV
30821473	Challenges to PrEP use and perceptions of urine tenofovir adherence monitoring reported by individuals on PrEP	Hunt T, Lalley-Chareczko L, Daughtridge G, Swyryn M, Koenig H.	AIDS Care. 2019 Oct;31(10):1203-1206. doi: 10.1080/09540121.2019.1587369. Epub 2019 Mar 1.	Hunt T	AIDS Care	2019	2019-03-02			10.1080/09540121.2019.1587369	PrEP or prophylaxis		HIV
30846768	IP-10 dried blood spots assay monitoring treatment efficacy in extrapulmonary tuberculosis in a low-resource setting	Hoel IM, Jørstad MD, Marijani M, Ruhwald M, Mustafa T, Dyrhol-Riise AM.	Sci Rep. 2019 Mar 7;9(1):3871. doi: 10.1038/s41598-019-40458-0.	Hoel IM	Sci Rep	2019	2019-03-09	PMC6405853		10.1038/s41598-019-40458-0	not HxV		na
30865175	Predictors of Long-Term HIV Pre-exposure Prophylaxis Adherence After Study Participation in Men Who Have Sex With Men	Hoenigl M, Hassan A, Moore DJ, Anderson PL, Corado K, Dubé MP, Ellorin EE, Blumenthal J, Morris SR; California Collaborative Treatment Group (CCTG) 601 Team.	J Acquir Immune Defic Syndr. 2019 Jun 1;81(2):166-174. doi: 10.1097/QAI.0000000000002003.	Hoenigl M	J Acquir Immune Defic Syndr	2019	2019-03-14	PMC6522282	NIHMS1521120	10.1097/QAI.0000000000002003	PrEP or prophylaxis		HIV
30877582	Antiretroviral Concentration in Hair as a Measure for Antiretroviral Medication Adherence: A Systematic Review of Global Literature	Zhang Q, Qiao S, Yang X, Li X.	AIDS Behav. 2020 Jan;24(1):311-330. doi: 10.1007/s10461-019-02460-5.	Zhang Q	AIDS Behav	2020	2019-03-17	PMC6745272	NIHMS1524171	10.1007/s10461-019-02460-5	TDM		HIV
30916897	Hypertension and diabetes control along the HIV care cascade in rural South Africa	Manne-Goehler J, Siedner MJ, Montana L, Harling G, Geldsetzer P, Rohr J, Gómez-Olivé FX, Goehler A, Wade A, Gaziano T, Kahn K, Davies JI, Tollman S, Bärnighausen TW.	J Int AIDS Soc. 2019 Mar;22(3):e25213. doi: 10.1002/jia2.25213.	Manne-Goehler J	J Int AIDS Soc	2019	2019-03-28	PMC6436499		10.1002/jia2.25213	TDM		HIV
30942881	Predictive Value of Tenofovir Diphosphate in Dried Blood Spots for Future Viremia in Persons Living With HIV	Morrow M, MaWhinney S, Coyle RP, Coleman SS, Gardner EM, Zheng JH, Ellison L, Bushman LR, Kiser JJ, Anderson PL, Castillo-Mancilla JR.	J Infect Dis. 2019 Jul 19;220(4):635-642. doi: 10.1093/infdis/jiz144.	Morrow M	J Infect Dis	2019	2019-04-04	PMC6639595		10.1093/infdis/jiz144	TDM		HIV
30950298	Strategies for the improvement of HCV testing and diagnosis	Chevaliez S.	Expert Rev Anti Infect Ther. 2019 May;17(5):341-347. doi: 10.1080/14787210.2019.1604221. Epub 2019 Apr 22.	Chevaliez S	Expert Rev Anti Infect Ther	2019	2019-04-06			10.1080/14787210.2019.1604221		diagnosis	HCV
30952893	Utility Of POC Xpert HIV-1 Tests For Detection-Quantification Of Complex HIV Recombinants Using Dried Blood Spots From Kinshasa, D. R. Congo	Rubio-Garrido M, Ndarabu A, Reina G, Barquín D, Fernández-Alonso M, Carlos S, Holguín Á.	Sci Rep. 2019 Apr 5;9(1):5679. doi: 10.1038/s41598-019-41963-y.	Rubio-Garrido M	Sci Rep	2019	2019-04-07	PMC6450884		10.1038/s41598-019-41963-y		diagnosis, viral load	HIV
30954068	Incidence, prevalence and associated factors of mother-to-child transmission of HIV, among children exposed to maternal HIV, in Belgaum district, Karnataka, India	Potty RS, Sinha A, Sethumadhavan R, Isac S, Washington R.	BMC Public Health. 2019 Apr 6;19(1):386. doi: 10.1186/s12889-019-6707-3.	Potty RS	BMC Public Health	2019	2019-04-08	PMC6451302		10.1186/s12889-019-6707-3		diagnosis	HIV
30971207	Prevalence of hepatitis C infection, screening and associated factors among men who have sex with men attending gay venues: a cross-sectional survey (PREVAGAY), France, 2015	Vaux S, Chevaliez S, Saboni L, Sauvage C, Sommen C, Barin F, Alexandre A, Jauffret-Roustide M, Lot F, Velter A; ANRS-Prevagay group.	BMC Infect Dis. 2019 Apr 11;19(1):315. doi: 10.1186/s12879-019-3945-z.	Vaux S	BMC Infect Dis	2019	2019-04-12	PMC6458747		10.1186/s12879-019-3945-z		viral load	HCV
30973542	Adherence to PrEP Among Young Men Who Have Sex With Men Participating in a Sexual Health Services Demonstration Project in Alameda County, California	Myers JJ, Kang Dufour MS, Koester KA, Udoh I, Frazier R, Packard R, Kennedy K, Erguera X, Horowitz J, Grant R, Burack JH.	J Acquir Immune Defic Syndr. 2019 Aug 1;81(4):406-413. doi: 10.1097/QAI.0000000000002051.	Myers JJ	J Acquir Immune Defic Syndr	2019	2019-04-12			10.1097/QAI.0000000000002051	PrEP or prophylaxis		HIV
30977903	Evaluation of dried blood spots for hepatitis B and D serology and nucleic acid testing	Jackson K, Holgate T, Tekoaua R, Nicholson S, Littlejohn M, Locarnini S.	J Med Virol. 2022 Feb;94(2):642-648. doi: 10.1002/jmv.25485. Epub 2019 Apr 24.	Jackson K	J Med Virol	2022	2019-04-13			10.1002/jmv.25485		diagnosis, viral load	HBV, HDV
30981674	Re-emergence of HIV related to injecting drug use despite a comprehensive harm reduction environment: a cross-sectional analysis	McAuley A, Palmateer NE, Goldberg DJ, Trayner KMA, Shepherd SJ, Gunson RN, Metcalfe R, Milosevic C, Taylor A, Munro A, Hutchinson SJ.	Lancet HIV. 2019 May;6(5):e315-e324. doi: 10.1016/S2352-3018(19)30036-0. Epub 2019 Apr 10.	McAuley A	Lancet HIV	2019	2019-04-15			10.1016/S2352-3018(19)30036-0	not NAAT		HIV
31033913	Increasing Diagnostic Uncertainties in Children With In Utero HIV Infection	Millar JR, Mvo Z, Bengu N, Fillis R, Sprenger K, Matthews PC, Archary M, Ndung'u T, Adland E, Puertas MC, Martinez-Picado J, Goulder P; Ucwaningo Lwabantwana Consortium Group.	Pediatr Infect Dis J. 2019 Aug;38(8):e166-e168. doi: 10.1097/INF.0000000000002315.	Millar JR	Pediatr Infect Dis J	2019	2019-04-30	PMC7612888	EMS82227	10.1097/INF.0000000000002315	case report	diagnosis	HIV
31057407	Tenofovir-Diphosphate as a Marker of HIV Pre-exposure Prophylaxis Use Among East African Men and Women	Pyra M, Anderson P, Haberer JE, Heffron R, Celum C, Asiimwe S, Katabira E, Mugo NR, Bukusi EA, Baeten JM.	Front Pharmacol. 2019 Apr 17;10:401. doi: 10.3389/fphar.2019.00401. eCollection 2019.	Pyra M	Front Pharmacol	2019	2019-05-07	PMC6478885		10.3389/fphar.2019.00401	PrEP or prophylaxis		HIV
31058110	Applicability of Oral Fluid and Dried Blood Spot for Hepatitis B Virus Diagnosis	Villar LM, Bezerra CS, Cruz HM, Portilho MM, Flores GL.	Can J Gastroenterol Hepatol. 2019 Apr 1;2019:5672795. doi: 10.1155/2019/5672795. eCollection 2019.	Villar LM	Can J Gastroenterol Hepatol	2019	2019-05-07	PMC6463598		10.1155/2019/5672795		diagnosis	HBV
31074406	Seroepidemiology of Hepatitis B in the Democratic Republic of the Congo	Thompson P, Parr JB, Holzmayer V, Carrel M, Tshefu A, Mwandagalirwa K, Muwonga J, Welo PO, Fwamba F, Kuhns M, Jhaveri R, Meshnick SR, Cloherty G.	Am J Trop Med Hyg. 2019 Jul;101(1):226-229. doi: 10.4269/ajtmh.18-0883.	Thompson P	Am J Trop Med Hyg	2019	2019-05-11	PMC6609197		10.4269/ajtmh.18-0883	not NAAT		HBV
31081036	Increased tenofovir monoester concentrations in patients receiving tenofovir disoproxil fumarate with ledipasvir/sofosbuvir	Brooks KM, Castillo-Mancilla JR, Blum J, Huntley R, MaWhinney S, Alexander K, Kerr BJ, Ellison L, Bushman LR, MacBrayne CE, Anderson PL, Kiser JJ.	J Antimicrob Chemother. 2019 Aug 1;74(8):2360-2364. doi: 10.1093/jac/dkz184.	Brooks KM	J Antimicrob Chemother	2019	2019-05-14	PMC6640288		10.1093/jac/dkz184	TDM		HIV
31086259	Evaluation of the diagnostic accuracy of laboratory-based screening for hepatitis C in dried blood spot samples: A systematic review and meta-analysis	Vázquez-Morón S, Ardizone Jiménez B, Jiménez-Sousa MA, Bellón JM, Ryan P, Resino S.	Sci Rep. 2019 May 13;9(1):7316. doi: 10.1038/s41598-019-41139-8.	Vázquez-Morón S	Sci Rep	2019	2019-05-16	PMC6514168		10.1038/s41598-019-41139-8	review		HCV
31089687	Tracking Progress Toward Elimination of Mother to Child Transmission of HIV in Zambia: Findings from the Early Infant Diagnosis of HIV Program (2009-2017)	Mutanga JN, Mutembo S, Ezeamama AE, Fubisha RC, Sialondwe D, Simuchembu B, Mutukwa M, Chinyonga J, Thuma PE, Whalen CC.	J Trop Pediatr. 2020 Feb 1;66(1):56-65. doi: 10.1093/tropej/fmz030.	Mutanga JN	J Trop Pediatr	2020	2019-05-16	PMC7156365		10.1093/tropej/fmz030		diagnosis	HIV
31093649	Pharmacokinetics of tenofovir monoester and association with intracellular tenofovir diphosphate following single-dose tenofovir disoproxil fumarate	Brooks KM, Ibrahim ME, Castillo-Mancilla JR, MaWhinney S, Alexander K, Tilden S, Kerr BJ, Ellison L, McHugh C, Bushman LR, Kiser JJ, Hosek S, Huhn GD, Anderson PL.	J Antimicrob Chemother. 2019 Aug 1;74(8):2352-2359. doi: 10.1093/jac/dkz187.	Brooks KM	J Antimicrob Chemother	2019	2019-05-17	PMC8420957		10.1093/jac/dkz187	TDM		HIV
31094093	Sickle cell screening in Uganda: High burden, human immunodeficiency virus comorbidity, and genetic modifiers	Kiyaga C, Hernandez AG, Ssewanyana I, Schaefer BA, McElhinney KE, Ndeezi G, Howard TA, Ndugwa CM, Ware RE, Aceng JR.	Pediatr Blood Cancer. 2019 Aug;66(8):e27807. doi: 10.1002/pbc.27807. Epub 2019 May 16.	Kiyaga C	Pediatr Blood Cancer	2019	2019-05-17			10.1002/pbc.27807	not HxV		HIV
31095748	Feasibility of using dried blood spots for HIV viral load testing among HIV-infected individuals in Thailand using QIAGEN QIAsymphony-artus HIV-1 platform	Thepbundit V, Ngo-Giang-Huong N, Salvadori N, Laolue A, Kunyanone N, Sata-Un J, Jourdain G, Sirirungsi W, Khamduang W.	J Med Virol. 2019 Sep;91(9):1652-1659. doi: 10.1002/jmv.25506. Epub 2019 Jun 1.	Thepbundit V	J Med Virol	2019	2019-05-17			10.1002/jmv.25506		viral load	HIV
31112547	Effectiveness of the prevention of HIV mother -to-child transmission (PMTCT) program via early infant diagnosis (EID) data in Senegal	Gueye SB, Diop-Ndiaye H, Diouf O, Sow-Ndoye A, Touré F, Ngom-Faye NF, Diagne-Gueye D, Mbow-Ndiaye K, Niang Diallo PA, Gaye-Diallo A, Mboup S, Ndour CT, Boye CS, Touré-Kane C.	PLoS One. 2019 May 21;14(5):e0215941. doi: 10.1371/journal.pone.0215941. eCollection 2019.	Gueye SB	PLoS One	2019	2019-05-22	PMC6529000		10.1371/journal.pone.0215941		diagnosis	HIV
31119840	Prognostic value of enhancement rate by enhanced ultrasound in hepatitis B virus-positive hepatocellular carcinoma undergoing radiofrequency ablation	Zhou G, Cai ZQ, Luo J, Hu ZX, Luo H, Wu H, Chen Q.	Asia Pac J Clin Oncol. 2019 Aug;15(4):238-243. doi: 10.1111/ajco.13157. Epub 2019 May 22.	Zhou G	Asia Pac J Clin Oncol	2019	2019-05-24			10.1111/ajco.13157	not relevant		HBV
31150380	Retention and viral suppression in a cohort of HIV patients on antiretroviral therapy in Zambia: Regionally representative estimates using a multistage-sampling-based approach	Sikazwe I, Eshun-Wilson I, Sikombe K, Czaicki N, Somwe P, Mody A, Simbeza S, Glidden DV, Chizema E, Mulenga LB, Padian N, Duncombe CJ, Bolton-Moore C, Beres LK, Holmes CB, Geng E.	PLoS Med. 2019 May 31;16(5):e1002811. doi: 10.1371/journal.pmed.1002811. eCollection 2019 May.	Sikazwe I	PLoS Med	2019	2019-06-01	PMC6544202		10.1371/journal.pmed.1002811		viral load	HIV
31182043	Serologic testing of randomly selected children after hepatitis B vaccination: a cross-sectional population-based study in Lao People's Democratic Republic	Norizuki M, Kitamura T, Komada K, Sugiyama M, Mizokami M, Xeuatvongsa A, Som-Oulay V, Vongphrachanh P, Machida M, Wada K, Ishii K, Kiyohara T, Wakita T, Hachiya M.	BMC Infect Dis. 2019 Jun 10;19(1):507. doi: 10.1186/s12879-019-4086-0.	Norizuki M	BMC Infect Dis	2019	2019-06-12	PMC6558699		10.1186/s12879-019-4086-0	not NAAT		HBV
31190460	Improvements in the South African HIV care cascade: findings on 90-90-90 targets from successive population-representative surveys in North West Province	Lippman SA, El Ayadi AM, Grignon JS, Puren A, Liegler T, Venter WDF, Ratlhagana MJ, Morris JL, Naidoo E, Agnew E, Barnhart S, Shade SB.	J Int AIDS Soc. 2019 Jun;22(6):e25295. doi: 10.1002/jia2.25295.	Lippman SA	J Int AIDS Soc	2019	2019-06-14	PMC6562149		10.1002/jia2.25295		viral load	HIV
31193678	Nationwide Estimates of Viral Load Suppression and Acquired HIV Drug Resistance in Cameroon	Tchouwa GF, Eymard-Duvernay S, Cournil A, Lamare N, Serrano L, Butel C, Bertagnolio S, Mpoudi-Ngole E, Raizes E, Aghokeng AF; EHRICA Study Group.	EClinicalMedicine. 2018 Jul 4;1:21-27. doi: 10.1016/j.eclinm.2018.06.005. eCollection 2018 Jul.	Tchouwa GF	EClinicalMedicine	2018	2019-06-14	PMC6537545		10.1016/j.eclinm.2018.06.005		viral load, sequencing	HIV
31199326	An Electronic Pre-Exposure Prophylaxis Initiation and Maintenance Home Care System for Nonurban Young Men Who Have Sex With Men: Protocol for a Randomized Controlled Trial	Siegler AJ, Brock JB, Hurt CB, Ahlschlager L, Dominguez K, Kelley CF, Jenness SM, Wilde G, Jameson SB, Bailey-Herring G, Mena LA.	JMIR Res Protoc. 2019 Jun 10;8(6):e13982. doi: 10.2196/13982.	Siegler AJ	JMIR Res Protoc	2019	2019-06-15	PMC6592500		10.2196/13982	PrEP or prophylaxis		HIV
31204866	Short Communication: Cascade of Antiretroviral Therapy Adherence in Virologically Suppressed Persons Living with HIV	Castillo-Mancilla JR, Coyle RP, Coleman SS, Morrow M, Gardner EM, Zheng JH, Ellison L, Bushman LR, Kiser JJ, MaWhinney S, Anderson PL.	AIDS Res Hum Retroviruses. 2020 Mar;36(3):173-175. doi: 10.1089/AID.2019.0024. Epub 2019 Jul 30.	Castillo-Mancilla JR	AIDS Res Hum Retroviruses	2020	2019-06-18	PMC7071020		10.1089/AID.2019.0024	TDM		HIV
31205689	Screening for retroviruses and hepatitis viruses using dried blood spots reveals a high prevalence of occult hepatitis B in Ghana	de Mendoza C, Bautista JM, Pérez-Benavente S, Kwawu R, Fobil J, Soriano V, Díez A.	Ther Adv Infect Dis. 2019 May 23;6:2049936119851464. doi: 10.1177/2049936119851464. eCollection 2019 Jan-Dec.	de Mendoza C	Ther Adv Infect Dis	2019	2019-06-18	PMC6535694		10.1177/2049936119851464		viral load, sequencing	HBV
31242863	Comparison on simultaneous caillary and venous parasite density and genotyping results from children and adults with uncomplicated malaria: a prospective observational study in Uganda	Lehane A, Were M, Wade M, Hamadu M, Cahill M, Kiconco S, Kajubi R, Aweeka F, Mwebaza N, Li F, Parikh S.	BMC Infect Dis. 2019 Jun 26;19(1):559. doi: 10.1186/s12879-019-4174-1.	Lehane A	BMC Infect Dis	2019	2019-06-28	PMC6595677		10.1186/s12879-019-4174-1	not HxV		na
31243144	HIV treatment cascade for older adults in rural South Africa	Rohr JK, Manne-Goehler J, Gómez-Olivé FX, Wagner RG, Rosenberg M, Geldsetzer P, Kabudula C, Kahn K, Tollman S, Bärnighausen T, Salomon JA.	Sex Transm Infect. 2020 Jun;96(4):271-276. doi: 10.1136/sextrans-2018-053925. Epub 2019 Jun 26.	Rohr JK	Sex Transm Infect	2020	2019-06-28	PMC6930968	NIHMS1044840	10.1136/sextrans-2018-053925		viral load	HIV
31246963	Systematic review of the performance and clinical utility of point of care HIV-1 RNA testing for diagnosis and care	Agutu CA, Ngetsa CJ, Price MA, Rinke de Wit TF, Omosa-Manyonyi G, Sanders EJ, Graham SM.	PLoS One. 2019 Jun 27;14(6):e0218369. doi: 10.1371/journal.pone.0218369. eCollection 2019.	Agutu CA	PLoS One	2019	2019-06-28	PMC6597060		10.1371/journal.pone.0218369	review		HIV
31254912	The new Xpert HCV viral load real-time PCR assay accurately quantifies hepatitis C virus RNA in serum and whole-blood specimens	Wlassow M, Poiteau L, Roudot-Thoraval F, Rosa I, Soulier A, Hézode C, Ortonne V, Pawlotsky JM, Chevaliez S.	J Clin Virol. 2019 Aug;117:80-84. doi: 10.1016/j.jcv.2019.06.007. Epub 2019 Jun 22.	Wlassow M	J Clin Virol	2019	2019-06-30			10.1016/j.jcv.2019.06.007		viral load	HCV
31274114	Motivational Interviewing to Reduce Drug Use and HIV Incidence Among Young Men Who Have Sex With Men in Relationships and Are High Priority for Pre-Exposure Prophylaxis (Project PARTNER): Randomized Controlled Trial Protocol	Starks TJ, Robles G, Pawson M, Jimenez RH, Gandhi M, Parsons JT, Millar BM.	JMIR Res Protoc. 2019 Jul 4;8(7):e13015. doi: 10.2196/13015.	Starks TJ	JMIR Res Protoc	2019	2019-07-06	PMC6637725		10.2196/13015	PrEP or prophylaxis		HIV
31280584	Characterization of HIV-1 Subtypes Among South Sudanese Patients	Lo Presti A, Farcomeni S, Fontanelli Sulekova L, Grieco S, Sernicola L, Baesso M, Maggiorella MT, Angeletti S, Foley B, Ciccozzi M, Taliani G, Borsetti A.	AIDS Res Hum Retroviruses. 2019 Oct;35(10):968-971. doi: 10.1089/AID.2019.0133. Epub 2019 Aug 8.	Lo Presti A	AIDS Res Hum Retroviruses	2019	2019-07-09			10.1089/AID.2019.0133		sequencing	HIV
31287624	The burden of HIV among female sex workers, men who have sex with men and transgender women in Haiti: results from the 2016 Priorities for Local AIDS Control Efforts (PLACE) study	Zalla LC, Herce ME, Edwards JK, Michel J, Weir SS.	J Int AIDS Soc. 2019 Jul;22(7):e25281. doi: 10.1002/jia2.25281.	Zalla LC	J Int AIDS Soc	2019	2019-07-10	PMC6615490		10.1002/jia2.25281		viral load	HIV
31320290	Tenofovir disoproxil fumarate intravaginal ring for HIV pre-exposure prophylaxis in sexually active women: a phase 1, single-blind, randomised, controlled trial	Keller MJ, Wood L, Billingsley JM, Ray LL, Goymer J, Sinclair S, McGinn AP, Marzinke MA, Frank B, Srinivasan S, Liu C, Atrio JM, Espinoza L, Mugo N, Spiegel HML, Anderson PL, Fredricks DN, Hendrix CW, Marrazzo J, Bosinger SE, Herold BC.	Lancet HIV. 2019 Aug;6(8):e498-e508. doi: 10.1016/S2352-3018(19)30145-6. Epub 2019 Jul 15.	Keller MJ	Lancet HIV	2019	2019-07-20	PMC6719300	NIHMS1535511	10.1016/S2352-3018(19)30145-6	PrEP or prophylaxis		HIV
31320358	Burden and impacts of chronic hepatitis B infection in rural Senegal: study protocol of a cross-sectional survey in the area of Niakhar (AmBASS ANRS 12356)	Coste M, De Sèze M, Diallo A, Carrieri MP, Marcellin F, Boyer S; ANRS 12356 AmBASS Study Group.	BMJ Open. 2019 Jul 17;9(7):e030211. doi: 10.1136/bmjopen-2019-030211.	Coste M	BMJ Open	2019	2019-07-20	PMC6661601		10.1136/bmjopen-2019-030211	no data		HBV
31321438	Cost and Impact of Dried Blood Spot Versus Plasma Separation Card for Scale-up of Viral Load Testing in Resource-limited Settings	Nichols BE, Girdwood SJ, Shibemba A, Sikota S, Gill CJ, Mwananyanda L, Noble L, Stewart-Isherwood L, Scott L, Carmona S, Rosen S, Stevens W.	Clin Infect Dis. 2020 Mar 3;70(6):1014-1020. doi: 10.1093/cid/ciz338.	Nichols BE	Clin Infect Dis	2020	2019-07-20	PMC7931834		10.1093/cid/ciz338	in PSC list	viral load	HIV
31329037	Exploring HIV infection in a UK vulnerable prisoner population in response to newly identified cases	Perrett SE, Waite TD.	Int J Prison Health. 2019 Aug 29;15(3):244-249. doi: 10.1108/IJPH-03-2018-0010. Epub 2019 Feb 27.	Perrett SE	Int J Prison Health	2019	2019-07-23			10.1108/IJPH-03-2018-0010	not NAAT		HIV
31332919	Hepatitis B and C testing strategies in healthcare and community settings in the EU/EEA: A systematic review	Mason LMK, Veldhuijzen IK, Duffell E, van Ahee A, Bunge EM, Amato-Gauci AJ, Tavoschi L.	J Viral Hepat. 2019 Dec;26(12):1431-1453. doi: 10.1111/jvh.13182. Epub 2019 Aug 16.	Mason LMK	J Viral Hepat	2019	2019-07-24	PMC6899601		10.1111/jvh.13182	review		HBV, HCV
31333454	Comparing Self-Report Pre-Exposure Prophylaxis Adherence Questions to Pharmacologic Measures of Recent and Cumulative Pre-Exposure Prophylaxis Exposure	Blumenthal J, Pasipanodya EC, Jain S, Sun S, Ellorin E, Morris S, Moore DJ.	Front Pharmacol. 2019 Jul 5;10:721. doi: 10.3389/fphar.2019.00721. eCollection 2019.	Blumenthal J	Front Pharmacol	2019	2019-07-24	PMC6624646		10.3389/fphar.2019.00721	PrEP or prophylaxis		HIV
31348813	Incidence, prevalence and risk factors for hepatitis C in Danish prisons	Søholm J, Holm DK, Mössner B, Madsen LW, Hansen JF, Weis N, Sauer AP, Awad T, Christensen PB.	PLoS One. 2019 Jul 26;14(7):e0220297. doi: 10.1371/journal.pone.0220297. eCollection 2019.	Søholm J	PLoS One	2019	2019-07-27	PMC6660074		10.1371/journal.pone.0220297		diagnosis	HCV
31349803	HIV prevalence and risk factors in infants born to HIV positive mothers, measured by dried blood spot real-time PCR assay in Tigray, Northern Ethiopia	Desta ML, Saravanan M, Hilekiros H, Kahsay AG, Mohamed NF, Gezahegn AA, Lopes BS.	BMC Pediatr. 2019 Jul 26;19(1):257. doi: 10.1186/s12887-019-1636-y.	Desta ML	BMC Pediatr	2019	2019-07-28	PMC6659294		10.1186/s12887-019-1636-y		diagnosis	HIV
31364569	Estimating prevalence from dried blood spots without using biological cut-offs: application of a novel approach to hepatitis C virus in drug users in France (ANRS-Coquelicot survey)	Léon L, Pillonel J, Jauffret-Roustide M, Barin F, Le Strat Y.	Epidemiol Infect. 2019 Jan;147:e220. doi: 10.1017/S0950268819001043.	Léon L	Epidemiol Infect	2019	2019-08-01	PMC6625185		10.1017/S0950268819001043	not NAAT		HCV
31365571	Missed opportunities for early infant diagnosis of HIV in rural North-Central Nigeria: A cascade analysis from the INSPIRE MoMent study	Anaba UC, Sam-Agudu NA, Ramadhani HO, Torbunde N, Abimiku A, Dakum P, Aliyu SH, Charurat M.	PLoS One. 2019 Jul 31;14(7):e0220616. doi: 10.1371/journal.pone.0220616. eCollection 2019.	Anaba UC	PLoS One	2019	2019-08-01	PMC6668908		10.1371/journal.pone.0220616		diagnosis	HIV
31366024	HIV Viral Load Estimation Using Hematocrit Corrected Dried Blood Spot Results on a BioMerieux NucliSENS(®) Platform	Nyagupe C, Shewade HD, Ade S, Timire C, Tweya H, Vere N, Chipuka S, Sisya L, Gumbo H, Ditima E, Zinyowera S.	Diagnostics (Basel). 2019 Jul 30;9(3):86. doi: 10.3390/diagnostics9030086.	Nyagupe C	Diagnostics (Basel)	2019	2019-08-02	PMC6787611		10.3390/diagnostics9030086		viral load	HIV
31392892	HIV DNA Measurement and Improved Detection of HIV Infection Among Men Who Have Sex with Men: A Strategic Implication	Chen K, Wang Y, He X, Yao J, Xia D, Lu H, Jiang Y.	AIDS Res Hum Retroviruses. 2019 Oct;35(10):920-923. doi: 10.1089/AID.2019.0091. Epub 2019 Sep 17.	Chen K	AIDS Res Hum Retroviruses	2019	2019-08-09			10.1089/AID.2019.0091		diagnosis	HIV
31393883	Common causes of EID sample rejection in Zimbabwe and how to mitigate them	Chiku C, Zolfo M, Senkoro M, Mabhala M, Tweya H, Musasa P, Shukusho FD, Mazarura E, Mushavi A, Mangwanya D.	PLoS One. 2019 Aug 8;14(8):e0210136. doi: 10.1371/journal.pone.0210136. eCollection 2019.	Chiku C	PLoS One	2019	2019-08-09	PMC6687112		10.1371/journal.pone.0210136		diagnosis	HIV
31408452	Field Suitability and Diagnostic Accuracy of the Biocentric Open Real-Time PCR Platform for Dried Blood Spot-Based HIV Viral Load Quantification in Eswatini	Kerschberger B, Ntshalintshali N, Mpala Q, Díaz Uribe PA, Maphalala G, Kalombola S, Telila AB, Chawinga T, Maphalala M, Jani A, Phugwayo N, de la Tour R, Nyoni N, Goiri J, Dlamini S, Ciglenecki I, Fajardo E.	J Acquir Immune Defic Syndr. 2019 Sep 1;82(1):96-104. doi: 10.1097/QAI.0000000000002101.	Kerschberger B	J Acquir Immune Defic Syndr	2019	2019-08-14	PMC6727953		10.1097/QAI.0000000000002101		viral load	HIV
31413546	Assessing methods of measuring medication adherence in chronically ill children-a narrative review	Al-Hassany L, Kloosterboer SM, Dierckx B, Koch BC.	Patient Prefer Adherence. 2019 Jul 22;13:1175-1189. doi: 10.2147/PPA.S200058. eCollection 2019.	Al-Hassany L	Patient Prefer Adherence	2019	2019-08-16	PMC6660631		10.2147/PPA.S200058	not NAAT		na
31424012	Evaluation of dried blood spots as a feasible alternative to plasma for the detection and quantification of hepatitis c virus in a tropical setting: A pilot study	Ranjan J, Ponnuvel S, Fletcher GJ, Anantharam R, Radhakrishnan K, Jeyaseelan V, Abraham P.	Indian J Med Microbiol. 2019 Jan-Mar;37(1):60-66. doi: 10.4103/ijmm.IJMM_19_12.	Ranjan J	Indian J Med Microbiol	2019	2019-08-20			10.4103/ijmm.IJMM_19_12		diagnosis, viral load	HCV
31429797	Usefulness of automated assays for detecting hepatitis B and C markers in dried blood spot samples	Villar LM, Cruz HM, Deodato RM, Miguel JC, da Silva EF, Flores GL, Lewis-Ximenez LL.	BMC Res Notes. 2019 Aug 20;12(1):523. doi: 10.1186/s13104-019-4547-y.	Villar LM	BMC Res Notes	2019	2019-08-21	PMC6700985		10.1186/s13104-019-4547-y	not NAAT		HBV, HCV
31430318	Performance of HIV pre-exposure prophylaxis indirect adherence measures among men who have sex with men and transgender women: Results from the PrEP Brasil Study	Marins LMS, Torres TS, Leite IDC, Moreira RI, Luz PM, Hoagland B, Kallas EG, Madruga JV, Liu AY, Anderson PL, Grinsztejn B, Veloso VG.	PLoS One. 2019 Aug 20;14(8):e0221281. doi: 10.1371/journal.pone.0221281. eCollection 2019.	Marins LMS	PLoS One	2019	2019-08-21	PMC6701758		10.1371/journal.pone.0221281	PrEP or prophylaxis		HIV
31448470	Evaluation of a hepatitis C virus core antigen assay from venepuncture and dried blood spot collected samples: A cohort study	Catlett B, Lamoury FMJ, Bajis S, Hajarizadeh B, Martinez D, Mowat Y, Cunningham PH, Jacka BP, Cloherty GA, Marks P, Dore GJ, Grebely J, Applegate TL.	J Viral Hepat. 2019 Dec;26(12):1423-1430. doi: 10.1111/jvh.13196. Epub 2019 Sep 18.	Catlett B	J Viral Hepat	2019	2019-08-27			10.1111/jvh.13196	not NAAT		HCV
31489933	Hepatitis C Core-Antigen Testing from Dried Blood Spots	Biondi MJ, van Tilborg M, Smookler D, Heymann G, Aquino A, Perusini S, Mandel E, Kozak RA, Cherepanov V, Kowgier M, Hansen B, Goneau LW, Janssen HLA, Mazzulli T, Cloherty G, de Knegt RJ, Feld JJ.	Viruses. 2019 Sep 6;11(9):830. doi: 10.3390/v11090830.	Biondi MJ	Viruses	2019	2019-09-07	PMC6784259		10.3390/v11090830	not NAAT		HCV
31514745	Repeat HIV testing of individuals with discrepant HIV self-test results in Central Uganda	Kisa R, Matovu JKB, Buregyeya E, Musoke W, Vrana-Diaz CJ, Korte JE, Wanyenze RK.	AIDS Res Ther. 2019 Sep 12;16(1):26. doi: 10.1186/s12981-019-0243-1.	Kisa R	AIDS Res Ther	2019	43722	PMC6739989		10.1186/s12981-019-0243-1		diagnosis	HIV
31515967	Monitoring viral load for the last mile: what will it cost?	Nichols BE, Girdwood SJ, Crompton T, Stewart-Isherwood L, Berrie L, Chimhamhiwa D, Moyo C, Kuehnle J, Stevens W, Rosen S; EQUIP Health.	J Int AIDS Soc. 2019 Sep;22(9):e25337. doi: 10.1002/jia2.25337.	Nichols BE	J Int AIDS Soc	2019	2019-09-14	PMC6742838		10.1002/jia2.25337		viral load	HIV
31520434	The testing of people with any risk factor for hepatitis C in community pharmacies is cost-effective	Buchanan R, Cooper K, Grellier L, Khakoo SI, Parkes J.	J Viral Hepat. 2020 Jan;27(1):36-44. doi: 10.1111/jvh.13207. Epub 2019 Oct 8.	Buchanan R	J Viral Hepat	2020	2019-09-15			10.1111/jvh.13207		diagnosis	HCV
31521170	Correlates and determinants of Early Infant Diagnosis outcomes in North-Central Nigeria	Dakum P, Tola M, Iboro N, Okolo CA, Anuforom O, Chime C, Peters S, Jumare J, Ogbanufe O, Ahmad A, Ndembi N.	AIDS Res Ther. 2019 Sep 14;16(1):27. doi: 10.1186/s12981-019-0245-z.	Dakum P	AIDS Res Ther	2019	2019-09-16	PMC6744629		10.1186/s12981-019-0245-z		diagnosis	HIV
31526367	An approach for evaluating early and long term mother-to-child transmission of HIV (MTCT) in low and middle income countries: a South African experience	Jackson DJ, Dinh TH, Lombard CJ, Sherman GG, Goga AE.	BMC Infect Dis. 2019 Sep 16;19(Suppl 1):784. doi: 10.1186/s12879-019-4336-1.	Jackson DJ	BMC Infect Dis	2019	2019-09-19	PMC6746044		10.1186/s12879-019-4336-1		diagnosis	HIV
31526373	Prevalence of HIV-1 drug resistance amongst newly diagnosed HIV-infected infants age 4-8 weeks, enrolled in three nationally representative PMTCT effectiveness surveys, South Africa: 2010, 2011-12 and 2012-13	Hunt GM, Ledwaba J, Salimo A, Kalimashe M, Dinh TH, Jackson D, Sherman G, Puren A, Ngandu NK, Lombard C, Morris L, Goga A.	BMC Infect Dis. 2019 Sep 16;19(Suppl 1):787. doi: 10.1186/s12879-019-4339-y.	Hunt GM	BMC Infect Dis	2019	2019-09-19	PMC6745779		10.1186/s12879-019-4339-y		sequencing	HIV
31546088	The impact of maternal HIV and malaria infection on the prevalence of congenital cytomegalovirus infection in Western Kenya	Otieno NA, Nyawanda BO, Otiato F, Oneko M, Amin MM, Otieno M, Omollo D, McMorrow M, Chaves SS, Dollard SC, Lanzieri TM.	J Clin Virol. 2019 Nov;120:33-37. doi: 10.1016/j.jcv.2019.09.007. Epub 2019 Sep 17.	Otieno NA	J Clin Virol	2019	2019-09-24	PMC6815230	NIHMS1052390	10.1016/j.jcv.2019.09.007	not HxV		CMV
31546824	Prevalence and Correlates of Pre-Treatment HIV Drug Resistance among HIV-Infected Children in Ethiopia	Tadesse BT, Tsai O, Chala A, Chaka TE, Eromo T, Lapointe HR, Baraki B, Shahid A, Tadesse S, Makonnen E, Brumme ZL, Aklillu E, Brumme CJ.	Viruses. 2019 Sep 19;11(9):877. doi: 10.3390/v11090877.	Tadesse BT	Viruses	2019	2019-09-25	PMC6784098		10.3390/v11090877		sequencing	HIV
31607722	Incident HIV infection and perinatal transmission rates among HIV negative pregnant women who retested in labor in a tertiary health centre, South East Nigeria	Ejikunle SD, Mbachu II, Okeudo C, Dike E, Ejikem E.	Niger J Clin Pract. 2019 Oct;22(10):1341-1348. doi: 10.4103/njcp.njcp_130_17.	Ejikunle SD	Niger J Clin Pract	2019	2019-10-15			10.4103/njcp.njcp_130_17		diagnosis	HIV
31622394	Accurate dried blood spots collection in the community using non-medically trained personnel could support scaling up routine viral load testing in resource limited settings	Sikombe K, Hantuba C, Musukuma K, Sharma A, Padian N, Holmes C, Czaicki N, Simbeza S, Somwe P, Bolton-Moore C, Sikazwe I, Geng E.	PLoS One. 2019 Oct 17;14(10):e0223573. doi: 10.1371/journal.pone.0223573. eCollection 2019.	Sikombe K	PLoS One	2019	2019-10-18	PMC6797100		10.1371/journal.pone.0223573		viral load	HIV
31630286	Stimulant Use and Study Protocol Completion: Assessing the Ability of Men Who Have Sex with Men to Collect Dried Blood Spots for Laboratory Measurement of HIV Viral Load	Teran RA, Carrico AW, Horvath KJ, Downing MJ Jr, Chiasson MA, Walters SM, Hirshfield S.	Arch Sex Behav. 2020 Jan;49(1):195-209. doi: 10.1007/s10508-019-01515-x. Epub 2019 Oct 19.	Teran RA	Arch Sex Behav	2020	2019-10-21	PMC7018572	NIHMS1541300	10.1007/s10508-019-01515-x		viral load	HIV
31660335	Maternal Factors Associated With Infant Neurodevelopment in HIV-Exposed Uninfected Infants	Alcaide ML, Rodriguez VJ, Abbamonte JM, Ramlagan S, Sifunda S, Weiss SM, Peltzer K, Jones DL.	Open Forum Infect Dis. 2019 Oct 9;6(10):ofz351. doi: 10.1093/ofid/ofz351. eCollection 2019 Oct.	Alcaide ML	Open Forum Infect Dis	2019	43768	PMC6785676		10.1093/ofid/ofz351	TDM		HIV
31660879	HCV and HBV prevalence based on home blood self-sampling and screening history in the general population in 2016: contribution to the new French screening strategy	Brouard C, Saboni L, Gautier A, Chevaliez S, Rahib D, Richard JB, Barin F, Larsen C, Sommen C, Pillonel J, Delarocque-Astagneau E, Lydié N, Lot F; 2016 Health Barometer Group.	BMC Infect Dis. 2019 Oct 28;19(1):896. doi: 10.1186/s12879-019-4493-2.	Brouard C	BMC Infect Dis	2019	2019-10-30	PMC6819439		10.1186/s12879-019-4493-2		diagnosis	HCV
31666365	Screening for Human Immunodeficiency Virus Infection by Use of a Fourth-Generation Antigen/Antibody Assay and Dried Blood Spots: In-Depth Analysis of Sensitivity and Performance Assessment in a Cross-Sectional Study	Stefic K, Guinard J, Peytavin G, Saboni L, Sommen C, Sauvage C, Lot F, Laperche S, Velter A, Barin F.	J Clin Microbiol. 2019 Dec 23;58(1):e01645-19. doi: 10.1128/JCM.01645-19. Print 2019 Dec 23.	Stefic K	J Clin Microbiol	2019	2019-11-01	PMC6935938		10.1128/JCM.01645-19	not NAAT		HIV
31698545	Hepatitis C virus testing, liver disease assessment and treatment uptake among people who inject drugs pre- and post-universal access to direct-acting antiviral treatment in Australia: The LiveRLife study	Bajis S, Grebely J, Hajarizadeh B, Applegate T, Marshall AD, Ellen Harrod M, Byrne J, Bath N, Read P, Edwards M, Gorton C, Hayllar J, Cock V, Peterson S, Thomson C, Weltman M, Jefferies M, Wood W, Haber P, Ezard N, Martinello M, Maher L, Dore GJ; LiveRLife Study Group.	J Viral Hepat. 2020 Mar;27(3):281-293. doi: 10.1111/jvh.13233. Epub 2019 Dec 6.	Bajis S	J Viral Hepat	2020	2019-11-08			10.1111/jvh.13233		diagnosis	HCV
31704482	Adherence to hepatitis A travel health guidelines: A cross-sectional seroprevalence study in Dutch travelling families - The Dutch travel Vaccination Study (DiVeST)	Doornekamp L, GeurtsvanKessel C, Slobbe L, Te Marvelde MR, Scherbeijn SMJ, van Genderen PJJ, van Gorp ECM, Goeijenbier M.	Travel Med Infect Dis. 2019 Nov-Dec;32:101511. doi: 10.1016/j.tmaid.2019.101511. Epub 2019 Nov 5.	Doornekamp L	Travel Med Infect Dis	2019	2019-11-10			10.1016/j.tmaid.2019.101511	not HxV		HAV
31706159	Utility of a one-step screening and diagnosis strategy for viremic HCV infection among people who inject drugs in Catalonia	Saludes V, Antuori A, Folch C, González N, Ibáñez N, Majó X, Colom J, Matas L, Casabona J, Martró E; HepCdetect II Study Group.	Int J Drug Policy. 2019 Dec;74:236-245. doi: 10.1016/j.drugpo.2019.10.012. Epub 2019 Nov 6.	Saludes V	Int J Drug Policy	2019	2019-11-10			10.1016/j.drugpo.2019.10.012		diagnosis	HCV
31713497	Tenofovir Urine Assay to Monitor Adherence to HIV Pre-exposure Prophylaxis	Moorthy GS, Lalley-Chareczko L, Koenig HC, Zuppa AF.	Curr Clin Pharmacol. 2020;15(2):102-104. doi: 10.2174/1574884714666191111125348.	Moorthy GS	Curr Clin Pharmacol	2020	2019-11-13			10.2174/1574884714666191111125348	PrEP or prophylaxis		HIV
31738378	Effect of Internet-Distributed HIV Self-tests on HIV Diagnosis and Behavioral Outcomes in Men Who Have Sex With Men: A Randomized Clinical Trial	MacGowan RJ, Chavez PR, Borkowf CB, Owen SM, Purcell DW, Mermin JH, Sullivan PS; eSTAMP Study Group.	JAMA Intern Med. 2020 Jan 1;180(1):117-125. doi: 10.1001/jamainternmed.2019.5222.	MacGowan RJ	JAMA Intern Med	2020	2019-11-19	PMC6865312		10.1001/jamainternmed.2019.5222	not NAAT		HIV
31750768	Moderately High Tenofovir Diphosphate in Dried Blood Spots Indicates Drug Resistance in Viremic Persons Living with HIV	Yager JL, Coyle RP, Coleman SS, Ellison L, Zheng JH, Bushman L, Gardner EM, Morrow M, MaWhinney S, Anderson PL, Justice Kiser J, Castillo-Mancilla JR.	J Int Assoc Provid AIDS Care. 2019 Jan-Dec;18:2325958219888457. doi: 10.1177/2325958219888457.	Yager JL	J Int Assoc Provid AIDS Care	2019	2019-11-22	PMC6873269		10.1177/2325958219888457	TDM		HIV
31759307	Time matters: Point of care screening and streamlined linkage to care dramatically improves hepatitis C treatment uptake in prisoners in England	Mohamed Z, Al-Kurdi D, Nelson M, Shimakawa Y, Selvapatt N, Lacey J, Thursz MR, Lemoine M, Brown AS.	Int J Drug Policy. 2020 Jan;75:102608. doi: 10.1016/j.drugpo.2019.102608. Epub 2019 Nov 20.	Mohamed Z	Int J Drug Policy	2020	43793			10.1016/j.drugpo.2019.102608		diagnosis	HCV
31764104	Progress toward HIV epidemic control in Lesotho	Thin K, Frederix K, McCracken S, Letsie M, Low A, Patel H, Parekh B, Motsoane T, Ahmed N, Justman J, Callaghan L, Tembo S, Schwitters A.	AIDS. 2019 Dec 1;33(15):2393-2401. doi: 10.1097/QAD.0000000000002351.	Thin K	AIDS	2019	2019-11-26	PMC8064033	NIHMS1693386	10.1097/QAD.0000000000002351	TDM		HIV
31786434	Model-based cost-effectiveness estimates of testing strategies for diagnosing hepatitis C virus infection in people who use injecting drugs in Senegal	Duchesne L, Hejblum G, Toure Kane NC, Njouom R, Toni TD, Moh R, Sylla B, Rouveau N, Attia A, Lacombe K.	Int J Drug Policy. 2020 Jan;75:102613. doi: 10.1016/j.drugpo.2019.102613. Epub 2019 Nov 28.	Duchesne L	Int J Drug Policy	2020	2019-12-02			10.1016/j.drugpo.2019.102613	no data		HCV
31794520	Use of viral load to improve survey estimates of known HIV-positive status and antiretroviral treatment coverage	Young PW, Zielinski-Gutierrez E, Wamicwe J, Mukui I, Kim AA, Waruru A, Zeh C, Kretzschmar ME, De Cock KM.	AIDS. 2020 Mar 15;34(4):631-636. doi: 10.1097/QAD.0000000000002453.	Young PW	AIDS	2020	2019-12-04	PMC8157159	NIHMS1702495	10.1097/QAD.0000000000002453		viral load	HIV
31812456	Diagnostic test accuracy of the cobas 6800 system for detection of hepatitis c virus viraemia levels from dried blood spots	Gómez L, Reygosa C, Morales-Arráez DE, Ramos R, Pérez A, Hernández A, Quintero E, Gutiérrez F, Diaz-Flores F, Hernández-Guerra M.	Enferm Infecc Microbiol Clin (Engl Ed). 2020 Jun-Jul;38(6):267-274. doi: 10.1016/j.eimc.2019.10.009. Epub 2019 Dec 4.	Gómez L	Enferm Infecc Microbiol Clin (Engl Ed)	2020	2019-12-09			10.1016/j.eimc.2019.10.009		diagnosis, viral load	HCV
31813835	Evaluation of an HIV recent infection testing algorithm with serological assays among men who have sex with men in Mexico	Karatzas-Delgado EF, Ruiz-González V, García-Cisneros S, Olamendi-Portugal ML, Herrera-Ortiz A, López-Gatell H, González-Rodríguez A, Sánchez-Alemán MA.	J Infect Public Health. 2020 Apr;13(4):509-513. doi: 10.1016/j.jiph.2019.11.002. Epub 2019 Dec 6.	Karatzas-Delgado EF	J Infect Public Health	2020	2019-12-10			10.1016/j.jiph.2019.11.002	not NAAT		HIV
31832013	Prevalence and factors associated with HIV and syphilis infection among children aged 0-36 months in Kilimanjaro, Tanzania: a community-based cross-sectional study	Chotta NAS, Mgongo M, Msuya SE, Nyombi BM, Uriyo JG, Stray-Pedersen B, Stray-Pedersen A.	Trop Med Health. 2019 Nov 21;47:53. doi: 10.1186/s41182-019-0183-4. eCollection 2019.	Chotta NAS	Trop Med Health	2019	2019-12-14	PMC6868844		10.1186/s41182-019-0183-4		diagnosis	HIV
31837375	Evaluation of accuracy of hepatitis B virus antigen and antibody detection and relationship between epidemiological factors using dried blood spot	Cruz HM, de Paula VS, Cruz JCM, do Ó KMR, Milagres FAP, Bastos FI, Mota JCD, Cruz MS, Andrade TM, Pollo-Flores P, Leal E, Motta-Castro ARC, Ivantes CAP, Bezerra CS, Barbosa JR, da Cruz JNM, Lewis-Ximenez LL, Villar LM.	J Virol Methods. 2020 Mar;277:113798. doi: 10.1016/j.jviromet.2019.113798. Epub 2019 Dec 16.	Cruz HM	J Virol Methods	2020	2019-12-15			10.1016/j.jviromet.2019.113798	not NAAT		HBV
31882272	Upscaling prevention, testing and treatment to control hepatitis C as a public health threat in Dar es Salaam, Tanzania: A cost-effectiveness model	Scott N, Mohamed Z, Rwegasha J, Mbwambo J, Lemoine M, Hellard M.	Int J Drug Policy. 2021 Feb;88:102634. doi: 10.1016/j.drugpo.2019.102634. Epub 2019 Dec 24.	Scott N	Int J Drug Policy	2021	2019-12-29			10.1016/j.drugpo.2019.102634	no data		HCV
31912960	Viral load assay performs comparably to early infant diagnosis assay to diagnose infants with HIV in Mozambique: a prospective observational study	Vubil A, Nhachigule C, Loquiha O, Meggi B, Mabunda N, Bollinger T, Sacks JA, Jani I, Vojnov L.	J Int AIDS Soc. 2020 Jan;23(1):e25422. doi: 10.1002/jia2.25422.	Vubil A	J Int AIDS Soc	2020	2020-01-09	PMC6948022		10.1002/jia2.25422		diagnosis, viral load	HIV
31941454	The changing epidemiology of hepatitis B and C infections in Nanoro, rural Burkina Faso: a random sampling survey	Lingani M, Akita T, Ouoba S, Nagashima S, Boua PR, Takahashi K, Kam B, Sugiyama A, Nikiema T, Yamamoto C, Somé A, Derra K, Ko K, Sorgho H, Tarnagda Z, Tinto H, Tanaka J.	BMC Infect Dis. 2020 Jan 15;20(1):46. doi: 10.1186/s12879-019-4731-7.	Lingani M	BMC Infect Dis	2020	2020-01-17	PMC6964067		10.1186/s12879-019-4731-7		diagnosis, sequencing	HBV, HCV
31945390	Evaluation of the cobas® HCV test for quantifying HCV RNA in dried plasma spots collected using the cobas® Plasma Separation Card	Marins EG, Krey N, Becker A, Melzer S, Hoppler M.	J Virol Methods. 2020 Apr;278:113820. doi: 10.1016/j.jviromet.2020.113820. Epub 2020 Jan 13.	Marins EG	J Virol Methods	2020	2020-01-17			10.1016/j.jviromet.2020.113820	in PSC list	viral load	HCV
31977338	HIV, aging, and adherence: an update and future directions	Mann SC, Castillo-Mancilla JR.	Curr Opin HIV AIDS. 2020 Mar;15(2):134-141. doi: 10.1097/COH.0000000000000615.	Mann SC	Curr Opin HIV AIDS	2020	2020-01-25			10.1097/COH.0000000000000615	TDM		HIV
31978113	HIV RNA measurement in dried blood spots of HIV-infected patients in Thailand using Abbott m2000 system	Khamduang W, Kaewbundit A, Duangmano A, Hongjaisee S, Klinbuayaem V, Halue G, Chutanunta A, Sirirungsi W, Jourdain G, Ngo-Giang-Huong N.	PLoS One. 2020 Jan 24;15(1):e0227929. doi: 10.1371/journal.pone.0227929. eCollection 2020.	Khamduang W	PLoS One	2020	2020-01-25	PMC6980635		10.1371/journal.pone.0227929		viral load	HIV
31981287	Dried blood spots perform well to identify patients with active HCV infection in Vietnam	Tran TH, Nguyen BT, Nguyen TA, Pham TTP, Nguyen TTT, Mai HTB, Pham HB, Nguyen TM, Phan HTT, Do NT, Ait-Ahmed M, Taieb F, Madec Y.	J Viral Hepat. 2020 May;27(5):514-519. doi: 10.1111/jvh.13263. Epub 2020 Feb 11.	Tran TH	J Viral Hepat	2020	2020-01-26			10.1111/jvh.13263		diagnosis, viral load	HCV
31981949	Increased risk of HIV and other drug-related harms associated with injecting in public places: national bio-behavioural survey of people who inject drugs	Trayner KMA, McAuley A, Palmateer NE, Goldberg DJ, Shepherd SJ, Gunson RN, Tweed EJ, Priyadarshi S, Milosevic C, Hutchinson SJ.	Int J Drug Policy. 2020 Mar;77:102663. doi: 10.1016/j.drugpo.2020.102663. Epub 2020 Jan 22.	Trayner KMA	Int J Drug Policy	2020	2020-01-26	PMC8330401		10.1016/j.drugpo.2020.102663		diagnosis	HIV, HCV
32025714	Prevalence of viral load suppression, predictors of virological failure and patterns of HIV drug resistance after 12 and 48 months on first-line antiretroviral therapy: a national cross-sectional survey in Uganda	Ssemwanga D, Asio J, Watera C, Nannyonjo M, Nassolo F, Lunkuse S, Salazar-Gonzalez JF, Salazar MG, Sanyu G, Lutalo T, Kabuga U, Ssewanyana I, Namatovu F, Namayanja G, Namale A, Raizes E, Kaggwa M, Namuwenge N, Kirungi W, Katongole-Mbidde E, Kaleebu P; Uganda HIV Drug Resistance Technical Working Group.	J Antimicrob Chemother. 2020 May 1;75(5):1280-1289. doi: 10.1093/jac/dkz561.	Ssemwanga D	J Antimicrob Chemother	2020	2020-02-07	PMC7177494		10.1093/jac/dkz561		viral load, sequencing	HIV
32042612	Scaling up HIV viral load monitoring in Manicaland, Zimbabwe: challenges and opportunities from the field	Nyagadza B, Kudya N, Mbofana E, Masaka S, Garone D, Chen CY, Mulingwa A, Uzande C, Isaakidis P, Ndlovu Z.	Public Health Action. 2019 Dec 21;9(4):177-181. doi: 10.5588/pha.19.0024.	Nyagadza B	Public Health Action	2019	2020-02-12	PMC6945735		10.5588/pha.19.0024		viral load	HIV
32045455	HIV-1 subtypes and drug resistance mutations among female sex workers varied in different cities and regions of the Democratic Republic of Congo	Kwon EH, Musema GMA, Boelter J, Townsend S, Tshala-Katumbay D, Kayembe PK, West J, Wood C.	PLoS One. 2020 Feb 11;15(2):e0228670. doi: 10.1371/journal.pone.0228670. eCollection 2020.	Kwon EH	PLoS One	2020	2020-02-12	PMC7012409		10.1371/journal.pone.0228670		sequencing	HIV
32067040	Clinical and Biological Factors Associated With Early Epstein-Barr Virus Infection in Human Immunodeficiency Virus-Exposed Uninfected Infants in Eastern Uganda	Montoya-Ferrer A, Sanosyan A, Fayd'herbe de Maudave A, Pisoni A, Bollore K, Molès JP, Peries M, Tylleskar T, Tumwine JK, Ndeezi G, Gorgolas M, Nagot N, van de Perre P, Tuaillon E.	Clin Infect Dis. 2021 Mar 15;72(6):1026-1032. doi: 10.1093/cid/ciaa161.	Montoya-Ferrer A	Clin Infect Dis	2021	2020-02-19			10.1093/cid/ciaa161	not HxV		EBV
32073629	Characterization of drug resistance and the defective HIV reservoir in virally suppressed vertically infected children in Mali	Brice J, Sylla M, Desire N, Sayon S, Telly F, Bocar-Fofana D, Murphy R, Peytavin G, Diallo S, Nastouli E, Calvez V, Marcelin AG, Maiga AI, Lambert-Niclot S.	J Antimicrob Chemother. 2020 May 1;75(5):1272-1279. doi: 10.1093/jac/dkaa002.	Brice J	J Antimicrob Chemother	2020	2020-02-20			10.1093/jac/dkaa002		sequencing	HIV
32078045	Epidemiology of hepatitis B and C virus infection in Central West Argentina	Villar LM, de Paula VS, do Lago BV, Miguel JC, Cruz HM, Portilho MM, Marques VA, Ravier RP, Lo Castro I, Cuello H, Espul C.	Arch Virol. 2020 Apr;165(4):913-922. doi: 10.1007/s00705-020-04540-7. Epub 2020 Feb 20.	Villar LM	Arch Virol	2020	2020-02-21			10.1007/s00705-020-04540-7	not NAAT		HBV, HCV
32097889	Performance evaluation of the Aptima HIV-1 Quant Dx assay for detection of HIV in infants in Kenya	Mwau M, Mbugua J, Danda J, Handa A, Worlock A, Kim HC, Kang Y, Nair S.	J Clin Virol. 2020 Apr;125:104289. doi: 10.1016/j.jcv.2020.104289. Epub 2020 Feb 15.	Mwau M	J Clin Virol	2020	2020-02-26			10.1016/j.jcv.2020.104289		diagnosis, viral load	HIV
32109293	Frequency and Predictors of Tenofovir-diphosphate Detection Among Young Kenyan Women in a Real-world Pre-exposure Prophylaxis Implementation Program	Pintye J, Kinuthia J, Abuna F, Mugwanya K, Lagat H, Dettinger JC, Odinga D, Sila J, Anderson PL, John-Stewart G, Baeten JM.	Clin Infect Dis. 2020 Dec 3;71(9):e509-e512. doi: 10.1093/cid/ciaa181.	Pintye J	Clin Infect Dis	2020	2020-02-29	PMC7713682		10.1093/cid/ciaa181	PrEP or prophylaxis		HIV
32123234	Evaluation of the efficiency of dried blood spot-based measurement of hepatitis B and hepatitis C virus seromarkers	Yamamoto C, Nagashima S, Isomura M, Ko K, Chuon C, Akita T, Katayama K, Woodring J, Hossain MS, Takahashi K, Tanaka J.	Sci Rep. 2020 Mar 2;10(1):3857. doi: 10.1038/s41598-020-60703-1.	Yamamoto C	Sci Rep	2020	2020-03-04	PMC7052143		10.1038/s41598-020-60703-1	not NAAT		HBV
32130178	A Theoretically Based Mobile App to Increase Pre-Exposure Prophylaxis Uptake Among Men Who Have Sex With Men: Protocol for a Randomized Controlled Trial	Jones J, Dominguez K, Stephenson R, Stekler JD, Castel AD, Mena LA, Jenness SM, Siegler AJ, Sullivan PS.	JMIR Res Protoc. 2020 Feb 21;9(2):e16231. doi: 10.2196/16231.	Jones J	JMIR Res Protoc	2020	2020-03-05	PMC7060494		10.2196/16231	PrEP or prophylaxis		HIV
32143643	Prevalence of viral sexually transmitted infections and HPV high-risk genotypes in women in rural communities in the Department of La Paz, Bolivia	Patzi-Churqui M, Terrazas-Aranda K, Liljeqvist JÅ, Lindh M, Eriksson K.	BMC Infect Dis. 2020 Mar 6;20(1):204. doi: 10.1186/s12879-020-4931-1.	Patzi-Churqui M	BMC Infect Dis	2020	2020-03-08	PMC7060520		10.1186/s12879-020-4931-1	not HxV		HPV
32159306	[Detection of markers of hepatitis B and D virus infection in biological media and dried blood spots.]	Isaeva OV, Ilchenko LY, Kichatova VS, Potemkin IA, Аmon EP, Saryglar AA, Al-Sharabi Shukri AS, Kyuregyan AA, Mikhailov AA.	Klin Lab Diagn. 2020;65(2):95-99. doi: 10.18821/0869-2084-2020-65-2-95-99.	Isaeva OV	Klin Lab Diagn	2020	2020-03-12			10.18821/0869-2084-2020-65-2-95-99	not NAAT		HBV
32178904	Does antiretroviral therapy use affect the accuracy of HIV rapid diagnostic assays? Experience from a demographic health and surveillance site in rural South Africa	Siedner MJ, Baisley K, Koole O, Mpofana I, Ording-Jespersen G, Matthews P, Herbst K, Smit T, Pillay D.	Diagn Microbiol Infect Dis. 2020 Jun;97(2):115031. doi: 10.1016/j.diagmicrobio.2020.115031. Epub 2020 Mar 2.	Siedner MJ	Diagn Microbiol Infect Dis	2020	2020-03-18	PMC7262582		10.1016/j.diagmicrobio.2020.115031	not NAAT		HIV
32183751	Acceptability and feasibility of testing for HIV infection at birth and linkage to care in rural and urban Zambia: a cross-sectional study	Sutcliffe CG, Mutanga JN, Moyo N, Schue JL, Hamahuwa M, Thuma PE, Moss WJ.	BMC Infect Dis. 2020 Mar 18;20(1):227. doi: 10.1186/s12879-020-4947-6.	Sutcliffe CG	BMC Infect Dis	2020	2020-03-19	PMC7079396		10.1186/s12879-020-4947-6		diagnosis	HIV
32210946	Dried Blood Spot Tests for the Diagnosis and Therapeutic Monitoring of HIV and Viral Hepatitis B and C	Tuaillon E, Kania D, Pisoni A, Bollore K, Taieb F, Ontsira Ngoyi EN, Schaub R, Plantier JC, Makinson A, Van de Perre P.	Front Microbiol. 2020 Mar 9;11:373. doi: 10.3389/fmicb.2020.00373. eCollection 2020.	Tuaillon E	Front Microbiol	2020	2020-03-27	PMC7075356		10.3389/fmicb.2020.00373		diagnosis, viral load	HIV, HBV, HCV
32211787	Factors associated with tenofovir diphosphate concentrations in dried blood spots in persons living with HIV	Coyle RP, Morrow M, Coleman SS, Gardner EM, Zheng JH, Ellison L, Bushman LR, Kiser JJ, MaWhinney S, Anderson PL, Castillo-Mancilla JR.	J Antimicrob Chemother. 2020 Jun 1;75(6):1591-1598. doi: 10.1093/jac/dkaa070.	Coyle RP	J Antimicrob Chemother	2020	2020-03-27	PMC7225900		10.1093/jac/dkaa070	TDM		HIV
32216752	The role of drug resistance in poor viral suppression in rural South Africa: findings from a population-based study	Lippman SA, Mooney AC, Puren A, Hunt G, Grignon JS, Prach LM, Gilmore HJ, Truong HM, Barnhart S, Liegler T.	BMC Infect Dis. 2020 Mar 26;20(1):248. doi: 10.1186/s12879-020-4933-z.	Lippman SA	BMC Infect Dis	2020	2020-03-29	PMC7099808		10.1186/s12879-020-4933-z		sequencing	HIV
32246944	An efficient method for simultaneously screening for HIV, syphilis, and HCV based on one dried blood spot sample	Ma J, Ren Y, He L, He X, Xing W, Jiang Y.	Antiviral Res. 2020 Sep;181:104775. doi: 10.1016/j.antiviral.2020.104775. Epub 2020 Apr 1.	Ma J	Antiviral Res	2020	2020-04-05			10.1016/j.antiviral.2020.104775		diagnosis	HIV, HCV
32259771	Injecting drug use during sex (known as "slamming") among men who have sex with men: Results from a time-location sampling survey conducted in five cities, France	Trouiller P, Velter A, Saboni L, Sommen C, Sauvage C, Vaux S, Barin F, Chevaliez S, Lot F, Jauffret-Roustide M; Prevagay group.	Int J Drug Policy. 2020 Apr 4;79:102703. doi: 10.1016/j.drugpo.2020.102703. Online ahead of print.	Trouiller P	Int J Drug Policy	2020	2020-04-08			10.1016/j.drugpo.2020.102703	not NAAT		HIV, HCV
32271796	Feasibility of dried blood spots for HIV viral load monitoring in decentralized area in North Vietnam in a test-and-treat era, the MOVIDA project	Nguyen TA, Tran TH, Nguyen BT, Pham TTP, Hong Le NT, Ta DV, Phan HTT, Nguyen LH, Ait-Ahmed M, Ho HT, Taieb F, Madec Y; MOVIDA 2 study group.	PLoS One. 2020 Apr 9;15(4):e0230968. doi: 10.1371/journal.pone.0230968. eCollection 2020.	Nguyen TA	PLoS One	2020	2020-04-10	PMC7145146		10.1371/journal.pone.0230968		viral load	HIV
32287293	Dried blood spot self-sampling at home is a feasible technique for hepatitis C RNA detection	Prinsenberg T, Rebers S, Boyd A, Zuure F, Prins M, van der Valk M, Schinkel J.	PLoS One. 2020 Apr 14;15(4):e0231385. doi: 10.1371/journal.pone.0231385. eCollection 2020.	Prinsenberg T	PLoS One	2020	2020-04-15	PMC7156069		10.1371/journal.pone.0231385		viral load	HCV
32334529	Existence of hepatitis B virus surface protein mutations and other variants: demand for hepatitis B infection control in Cambodia	Ko K, Takahashi K, Nagashima S, Yamamoto C, Ork V, Sugiyama A, Akita T, Ohisa M, Chuon C, Hossain MS, Mao B, Tanaka J.	BMC Infect Dis. 2020 Apr 25;20(1):305. doi: 10.1186/s12879-020-05025-3.	Ko K	BMC Infect Dis	2020	2020-04-27	PMC7183719		10.1186/s12879-020-05025-3	not NAAT		HBV
32374748	Accurate HIV viral load measurement in primary health care settings using the cobas® plasma separation card	Vubil A, Zicai AF, Sitoe N, Nhachigule C, Meggi B, Loquiha O, Viegas S, Mabunda N, Scott L, Jani I.	PLoS One. 2020 May 6;15(5):e0232122. doi: 10.1371/journal.pone.0232122. eCollection 2020.	Vubil A	PLoS One	2020	2020-05-07	PMC7202605		10.1371/journal.pone.0232122	in PSC list	viral load	HIV
32424549	Approaches to Objectively Measure Antiretroviral Medication Adherence and Drive Adherence Interventions	Spinelli MA, Haberer JE, Chai PR, Castillo-Mancilla J, Anderson PL, Gandhi M.	Curr HIV/AIDS Rep. 2020 Aug;17(4):301-314. doi: 10.1007/s11904-020-00502-5.	Spinelli MA	Curr HIV/AIDS Rep	2020	2020-05-20	PMC7363551	NIHMS1595814	10.1007/s11904-020-00502-5	TDM		HIV
32449969	Detection, stratification and treatment of hepatitis C-positive prisoners in the United Kingdom prison estate: Development of a pathway of care to facilitate the elimination of hepatitis C in a London prison	Connoley D, Francis-Graham S, Storer M, Ekeke N, Smith C, Macdonald D, Rosenberg W.	J Viral Hepat. 2020 Oct;27(10):987-995. doi: 10.1111/jvh.13336. Epub 2020 Jun 15.	Connoley D	J Viral Hepat	2020	2020-05-26			10.1111/jvh.13336		diagnosis	HCV
32451150	Hepatitis C reflex testing in Spain in 2019: A story of success	Crespo J, Lázaro P, Blasco AJ, Aguilera A, García-Samaniego J, Eiros JM, Calleja JL, García F.	Enferm Infecc Microbiol Clin (Engl Ed). 2021 Mar;39(3):119-126. doi: 10.1016/j.eimc.2020.03.004. Epub 2020 May 22.	Crespo J	Enferm Infecc Microbiol Clin (Engl Ed)	2021	2020-05-27			10.1016/j.eimc.2020.03.004	no data		HCV
32453193	Birth Testing for Infant HIV Diagnosis in Eswatini: Implementation Experience and Uptake Among Women Living With HIV in Manzini Region	Teasdale CA, Tsiouris F, Mafukidze A, Shongwe S, Choy M, Nhlengetfwa H, Simelane S, Mthethwa S, Ao T, Ryan C, Dale H, Rivadeneira E, Abrams EJ.	Pediatr Infect Dis J. 2020 Sep;39(9):e235-e241. doi: 10.1097/INF.0000000000002734.	Teasdale CA	Pediatr Infect Dis J	2020	2020-05-27	PMC8317136	NIHMS1681352	10.1097/INF.0000000000002734		diagnosis	HIV
32469947	Comparison of Alere q whole blood viral load with DBS and plasma viral load in the classification of HIV virological failure	Khan A, Hans L, Hsiao NY.	PLoS One. 2020 May 29;15(5):e0232345. doi: 10.1371/journal.pone.0232345. eCollection 2020.	Khan A	PLoS One	2020	2020-05-30	PMC7259604		10.1371/journal.pone.0232345		viral load	HIV
32470849	Evaluation of the Xpert HCV VL Fingerstick point-of-care assay and dried blood spot HCV-RNA testing as simplified diagnostic strategies among people who inject drugs in Catalonia, Spain	Saludes V, Antuori A, Lazarus JV, Folch C, González-Gómez S, González N, Ibáñez N, Colom J, Matas L, Casabona J, Martró E.	Int J Drug Policy. 2020 Jun;80:102734. doi: 10.1016/j.drugpo.2020.102734. Epub 2020 May 26.	Saludes V	Int J Drug Policy	2020	2020-05-30			10.1016/j.drugpo.2020.102734		viral load	HCV
32473876	Seroprevalence of chronic hepatitis B virus infection and immunity to measles, rubella, tetanus and diphtheria among schoolchildren aged 6-7 years old in the Solomon Islands, 2016	Breakwell L, Anga J, Cooley G, Ropiti L, Gwyn S, Wannemuehler K, Woodring J, Ogaoga D, Martin D, Patel M, Tohme RA.	Vaccine. 2020 Jun 19;38(30):4679-4686. doi: 10.1016/j.vaccine.2020.05.029. Epub 2020 May 28.	Breakwell L	Vaccine	2020	2020-06-01	PMC7530912	NIHMS1632200	10.1016/j.vaccine.2020.05.029	not NAAT		HBV
32488916	How do people in prison feel about opt-out hepatitis C virus testing?	Jack K, Linsley P, Thomson BJ, Irving WL.	J Viral Hepat. 2020 Oct;27(10):1003-1011. doi: 10.1111/jvh.13338. Epub 2020 Jun 15.	Jack K	J Viral Hepat	2020	2020-06-04			10.1111/jvh.13338	no data	diagnosis	HCV
32501541	Pharmacokinetics, safety and tolerability of long-acting parenteral intramuscular injection formulations of doravirine	Yee KL, Mittal S, Fan L, Triantafyllou I, Dockendorf MF, Fackler PH, Stoch SA, Khalilieh SG, Iwamoto M.	J Clin Pharm Ther. 2020 Oct;45(5):1098-1105. doi: 10.1111/jcpt.13182. Epub 2020 Jun 5.	Yee KL	J Clin Pharm Ther	2020	2020-06-06			10.1111/jcpt.13182	TDM		HIV
32512377	Evaluation of the Xpert HBV Viral Load for hepatitis B virus molecular testing	Poiteau L, Wlassow M, Hézode C, Pawlotsky JM, Chevaliez S.	J Clin Virol. 2020 Aug;129:104481. doi: 10.1016/j.jcv.2020.104481. Epub 2020 Jun 1.	Poiteau L	J Clin Virol	2020	2020-06-09			10.1016/j.jcv.2020.104481		viral load	HBV
32515898	Drug level testing as a strategy to determine eligibility for drug resistance testing after failure of ART: a retrospective analysis of South African adult patients on second-line ART	Hermans LE, Steegen K, Ter Heine R, Schuurman R, Tempelman HA, Moraba R, van Maarseveen E, Nijhuis M, Pillay T, Legg-E'Silva D, Snyman T, Schapiro JM, Burger DM, Carmona S, Wensing AM.	J Int AIDS Soc. 2020 Jun;23(6):e25501. doi: 10.1002/jia2.25501.	Hermans LE	J Int AIDS Soc	2020	2020-06-10	PMC7282495		10.1002/jia2.25501		sequencing	HIV
32520918	Front-Line Human Resource Time-Use for Early Infant HIV Diagnosis: A Comparative Time-Motion Study at Centralized and Point-of-Care Health Facilities in Zimbabwe	Adetunji O, Mukherjee S, Sacks E, Ciaranello A, Chadambuka A, Mafaune H, McCann N, Cohn J.	J Acquir Immune Defic Syndr. 2020 Jul 1;84 Suppl 1:S70-S77. doi: 10.1097/QAI.0000000000002364.	Adetunji O	J Acquir Immune Defic Syndr	2020	2020-06-11			10.1097/QAI.0000000000002364		diagnosis	HIV
32522575	Combined use of dried blood spot and rapid molecular systems: A robust solution to monitor hepatitis B virus infection with potential for resource-limited countries	Bargain P, Heslan C, Thibault V, Pronier C.	J Virol Methods. 2020 Sep;283:113908. doi: 10.1016/j.jviromet.2020.113908. Epub 2020 Jun 6.	Bargain P	J Virol Methods	2020	2020-06-12			10.1016/j.jviromet.2020.113908		viral load	HBV
32525892	HIV-1 pol gene diversity and molecular dating of subtype C from Sri Lanka	Patil A, Elwitigala JP, Rajapaksa L, Gangakhedkar R, Chaturbhuj D, Pendse R, Rajapaksha DI, Rewari BB, Malliawadu N, Jayamanna K, Dombawela D, Kurle S.	PLoS One. 2020 Jun 11;15(6):e0234133. doi: 10.1371/journal.pone.0234133. eCollection 2020.	Patil A	PLoS One	2020	2020-06-12	PMC7289380		10.1371/journal.pone.0234133		sequencing	HIV
32526210	Clinical effectiveness of pharmacist-led versus conventionally delivered antiviral treatment for hepatitis C virus in patients receiving opioid substitution therapy: a pragmatic, cluster-randomised trial	Radley A, de Bruin M, Inglis SK, Donnan PT, Hapca A, Barclay ST, Fraser A, Dillon JF.	Lancet Gastroenterol Hepatol. 2020 Sep;5(9):809-818. doi: 10.1016/S2468-1253(20)30120-5. Epub 2020 Jun 8.	Radley A	Lancet Gastroenterol Hepatol	2020	2020-06-12			10.1016/S2468-1253(20)30120-5	unclear methods		HCV
32544862	Nanopore sequencing from extraction-free direct PCR of dried serum spots for portable hepatitis B virus drug-resistance typing	Astbury S, Costa Nunes Soares MM, Peprah E, King B, Jardim ACG, Shimizu JF, Jalal P, Saeed CH, Sabeer FT, Irving WL, Tarr AW, McClure CP.	J Clin Virol. 2020 Aug;129:104483. doi: 10.1016/j.jcv.2020.104483. Epub 2020 Jun 2.	Astbury S	J Clin Virol	2020	2020-06-17			10.1016/j.jcv.2020.104483		sequencing	HBV
32556207	Leveraging routine viral load testing to integrate diabetes screening among patients on antiretroviral therapy in Malawi	Singano V, van Oosterhout JJ, Gondwe A, Nkhoma P, Cataldo F, Singogo E, Theu J, Ching'ani W, Hosseinpour MC, Amberbir A.	Int Health. 2021 Feb 24;13(2):135-142. doi: 10.1093/inthealth/ihaa030.	Singano V	Int Health	2021	2020-06-20	PMC7902676		10.1093/inthealth/ihaa030		viral load	HIV
32564559	[Feasibility on the Internet-based HIV nucleic acid testing with dry blood spots and risk factors associated with HIV infection in men having sex with men in Beijing]	Xia DY, Chen K, Su XL, Wang YH, Liu GW, Hao YX, Wang J, Chen J, Li GY, Jiang Y, Lu HY.	Zhonghua Liu Xing Bing Xue Za Zhi. 2020 Jun 10;41(6):913-918. doi: 10.3760/cma.j.cn112338-20190828-00630.	Xia DY	Zhonghua Liu Xing Bing Xue Za Zhi	2020	44005			10.3760/cma.j.cn112338-20190828-00630		diagnosis	HIV
32591805	Rate of BCG Immunization in HIV-Exposed Infants in a Selected Primary Health Centre in Southern Nigeria: Implications of No Vaccine Policy for HIV-Positive Infants	Ekanem AM, Oloyede IP, Ekrikpo UE, Idung AU, Edward E.	J Trop Pediatr. 2021 Jul 2;67(3):fmaa030. doi: 10.1093/tropej/fmaa030.	Ekanem AM	J Trop Pediatr	2021	2020-06-28			10.1093/tropej/fmaa030		diagnosis	HIV
32617372	Assessing Molecular Point-of-Care Testing and Dried Blood Spot for Hepatitis C Virus Screening in People Who Inject Drugs	Chevaliez S, Wlassow M, Volant J, Roudot-Thoraval F, Bachelard A, Poiteau L, Trabut JB, Hézode C, Bourdel A, Dominguez S.	Open Forum Infect Dis. 2020 May 26;7(6):ofaa196. doi: 10.1093/ofid/ofaa196. eCollection 2020 Jun.	Chevaliez S	Open Forum Infect Dis	2020	2020-07-04	PMC7314587		10.1093/ofid/ofaa196		diagnosis	HCV
32629186	Evaluation of the Aptima™ HBV Quant Dx assay for semi-quantitative HBV viral load from dried blood spots	Roger S, Lefeuvre C, Grison M, Ducancelle A, Lunel-Fabiani F, Pivert A, Le Guillou-Guillemette H.	J Clin Virol. 2020 Aug;129:104524. doi: 10.1016/j.jcv.2020.104524. Epub 2020 Jun 27.	Roger S	J Clin Virol	2020	2020-07-07			10.1016/j.jcv.2020.104524		viral load	HBV
32639209	HIV Pre-Exposure Prophylaxis for Conception Among HIV Serodiscordant Couples in the United States: A Cohort Study	Leech AA, Biancarelli D, Aaron E, Miller ES, Coleman JS, Anderson PL, Nkwihoreze H, Condron B, Sullivan M.	AIDS Patient Care STDS. 2020 Jul;34(7):295-302. doi: 10.1089/apc.2020.0005.	Leech AA	AIDS Patient Care STDS	2020	2020-07-09	PMC7370981		10.1089/apc.2020.0005	PrEP or prophylaxis		HIV
32641329	A/C study protocol: a cross-sectional study of HIV epidemiology among African, Caribbean and Black people in Ontario	Mbuagbaw L, Tharao W, Husbands W, Nelson LE, Aden M, Arnold K, Baidoobonso S, Dabone C, Dryden O, Etowa E, Hamid J, Jackson-Best F, Kohoun B, Lawson DO, Lofters AK, Luyombya H, Mbulaheni T, Mkandawire P, Ndungu M, Nyambi A, Obiorah S, Ongoiba F, Ongolo-Zogo C, Oraka C, Shahin R, Yaya S, Hendricks A, Gebremeskel A, Inoua H, Etowa J.	BMJ Open. 2020 Jul 8;10(7):e036259. doi: 10.1136/bmjopen-2019-036259.	Mbuagbaw L	BMJ Open	2020	2020-07-10	PMC7348322		10.1136/bmjopen-2019-036259	no data		HIV
32645585	Estimating the Consensus hepatitis C Cascade of Care among people who inject drugs in Australia: Pre and post availability of direct acting antiviral therapy	Iversen J, Dore GJ, Starr M, Catlett B, Cunningham P, Geddes L, Maher L.	Int J Drug Policy. 2020 Sep;83:102837. doi: 10.1016/j.drugpo.2020.102837. Epub 2020 Jul 6.	Iversen J	Int J Drug Policy	2020	2020-07-10			10.1016/j.drugpo.2020.102837		diagnosis	HCV
32651767	Evaluation of Rapid Testing Algorithms for Venue-based Anonymous HIV Testing among Non-HIV-Positive Men Who Have Sex with Men, National HIV Behavioral Surveillance (NHBS), 2017	Whitby S, Smith A, Rossetti R, Chapin-Bardales J, Martin A, Wejnert C, Masciotra S; NHBS Study Group.	J Community Health. 2020 Dec;45(6):1228-1235. doi: 10.1007/s10900-020-00871-3.	Whitby S	J Community Health	2020	2020-07-12	PMC7593305		10.1007/s10900-020-00871-3		diagnosis	HIV
32686825	Use of Drug-level Testing and Single-genome Sequencing to Unravel a Case of Human Immunodeficiency Virus Seroconversion on Pre-exposure Prophylaxis	Spinelli MA, Lowery B, Shuford JA, Spindler J, Kearney MF, McFarlane JR, McDonald C, Okochi H, Phung N, Kuncze K, Jee K, Johannessen D, Anderson PL, Smith DK, Defechereux P, Grant RM, Gandhi M.	Clin Infect Dis. 2021 Jun 1;72(11):2025-2028. doi: 10.1093/cid/ciaa1011.	Spinelli MA	Clin Infect Dis	2021	2020-07-21	PMC8315126		10.1093/cid/ciaa1011	PrEP or prophylaxis		HIV
32710758	Evaluation of the Aptima HCV Quant Dx Assay for Hepatitis C Virus RNA Detection from Fingerstick Capillary Dried Blood Spot and Venepuncture-Collected Samples	Catlett B, Bajis S, Starr M, Dore GJ, Hajarizadeh B, Cunningham PH, Applegate TL, Grebely J.	J Infect Dis. 2021 Mar 3;223(5):818-826. doi: 10.1093/infdis/jiaa442.	Catlett B	J Infect Dis	2021	2020-07-26			10.1093/infdis/jiaa442		viral load	HCV
32735012	Drug Resistance Mutations Among South African Children Living With HIV on WHO-recommended ART Regimens	Hackett S, Teasdale CA, Pals S, Muttiti A, Mogashoa M, Chang J, Zeh C, Ramos A, Rivadeneira ED, DeVos J, Sleeman K, Abrams EJ.	Clin Infect Dis. 2021 Oct 5;73(7):e2217-e2225. doi: 10.1093/cid/ciaa1068.	Hackett S	Clin Infect Dis	2021	2020-08-01			10.1093/cid/ciaa1068		sequencing	HIV
32763220	Modern diagnostic technologies for HIV	Pai NP, Karellis A, Kim J, Peter T.	Lancet HIV. 2020 Aug;7(8):e574-e581. doi: 10.1016/S2352-3018(20)30190-9.	Pai NP	Lancet HIV	2020	2020-08-09			10.1016/S2352-3018(20)30190-9	review		HIV
32766700	Pharmacokinetics and renal safety of tenofovir alafenamide with boosted protease inhibitors and ledipasvir/sofosbuvir	Brooks KM, Castillo-Mancilla JR, Morrow M, MaWhinney S, Blum J, Wyles DL, Rowan SE, Ibrahim ME, Zheng JH, Johnson B, Gomez J, Choi YJ, Cendali F, Haas H, Roon L, Bushman LR, Anderson PL, Kiser JJ.	J Antimicrob Chemother. 2020 Nov 1;75(11):3303-3310. doi: 10.1093/jac/dkaa299.	Brooks KM	J Antimicrob Chemother	2020	2020-08-09	PMC8453397		10.1093/jac/dkaa299	TDM		HIV
32766890	Sex Hormone Therapy and Tenofovir Diphosphate Concentration in Dried Blood Spots: Primary Results of the Interactions Between Antiretrovirals And Transgender Hormones Study	Grant RM, Pellegrini M, Defechereux PA, Anderson PL, Yu M, Glidden DV, O'Neal J, Yager J, Bhasin S, Sevelius J, Deutsch MB.	Clin Infect Dis. 2021 Oct 5;73(7):e2117-e2123. doi: 10.1093/cid/ciaa1160.	Grant RM	Clin Infect Dis	2021	2020-08-09	PMC8492111		10.1093/cid/ciaa1160	TDM		HIV
32797041	Trypanosoma cruzi loop-mediated isothermal amplification (Trypanosoma cruzi Loopamp) kit for detection of congenital, acute and Chagas disease reactivation	Besuschio SA, Picado A, Muñoz-Calderón A, Wehrendt DP, Fernández M, Benatar A, Diaz-Bello Z, Irurtia C, Cruz I, Ndung'u JM, Cafferata ML, Montenegro G, Sosa Estani S, Lucero RH, Alarcón de Noya B, Longhi SA, Schijman AG.	PLoS Negl Trop Dis. 2020 Aug 14;14(8):e0008402. doi: 10.1371/journal.pntd.0008402. eCollection 2020 Aug.	Besuschio SA	PLoS Negl Trop Dis	2020	2020-08-16	PMC7458301		10.1371/journal.pntd.0008402	not HxV		na
32799276	Comparison of dried blood spots with conventional blood sampling for diagnosis of hepatitis b & c through serological and molecular technique; a pilot study	Bibi S, Siddiqui TR, Alam SE, Ahmed W, Qureshi H.	J Pak Med Assoc. 2020 Jul;70(7):1214-1219. doi: 10.5455/JPMA.23293.	Bibi S	J Pak Med Assoc	2020	2020-08-18			10.5455/JPMA.23293		diagnosis	HBV
32813904	Pilot study using the ECHO model to enhance linkage to care for patients with hepatitis C in the custodial setting	Mendizabal M, Testa P, Rojas M, Colaci CS, Elías S, Nicolini P, Olguín S, Dunn C, Ronchi C, Barreiro M, Zirpoli M, Piñero F, Arora S, O Flaherty M, Rubinstein F, Silva MO; Latin American Liver Research, Educational, Awareness Network (LALREAN).	J Viral Hepat. 2020 Dec;27(12):1430-1436. doi: 10.1111/jvh.13374. Epub 2020 Sep 8.	Mendizabal M	J Viral Hepat	2020	2020-08-20			10.1111/jvh.13374	not NAAT		HCV
32828748	Prevalence and molecular characterization of hepatitis B virus infection in HIV-infected children in Senegal	Toyé RM, Lô G, Diop-Ndiaye H, Cissé AM, Ndiaye AJS, Kébé-Fall K, Dramé A, Cohen D, Pujol FH, Mboup S, Boye CS, Chemin I, Laborde-Balen G, Taverne B, Touré-Kane C.	Clin Res Hepatol Gastroenterol. 2021 Mar;45(2):101502. doi: 10.1016/j.clinre.2020.07.007. Epub 2020 Aug 20.	Toyé RM	Clin Res Hepatol Gastroenterol	2021	2020-08-24			10.1016/j.clinre.2020.07.007		viral load, sequencing	HBV
32833976	Model-based cost-effectiveness estimates of testing strategies for diagnosing hepatitis C virus infection in Central and Western Africa	Duchesne L, Hejblum G, Njouom R, Touré Kane C, Toni TD, Moh R, Sylla B, Rouveau N, Attia A, Lacombe K.	PLoS One. 2020 Aug 24;15(8):e0238035. doi: 10.1371/journal.pone.0238035. eCollection 2020.	Duchesne L	PLoS One	2020	2020-08-25	PMC7446873		10.1371/journal.pone.0238035		diagnosis	HCV
32857765	HIV-1 phylodynamic analysis among people who inject drugs in Pakistan correlates with trends in illicit opioid trade	Cholette F, Joy J, Pelcat Y, Thompson LH, Pilon R, Ho J, Capina R, Archibald C, Blanchard JF, Emmanuel F, Reza T, Dar N, Harrigan R, Kim J, Sandstrom P.	PLoS One. 2020 Aug 28;15(8):e0237560. doi: 10.1371/journal.pone.0237560. eCollection 2020.	Cholette F	PLoS One	2020	2020-08-29	PMC7454939		10.1371/journal.pone.0237560		sequencing	HIV
32861830	Improving uptake of hepatitis B and hepatitis C testing in South Asian migrants in community and faith settings using educational interventions-A prospective descriptive study	Kelly C, Pericleous M, Ahmed A, Vandrevala T, Hendy J, Shafi S, Skene SS, Verma S, Edge C, Nicholls M, Gore C, de Lusignan S, Ala A.	Int J Infect Dis. 2020 Nov;100:264-272. doi: 10.1016/j.ijid.2020.08.059. Epub 2020 Aug 27.	Kelly C	Int J Infect Dis	2020	2020-08-31			10.1016/j.ijid.2020.08.059	no data	diagnosis	HBV
32869511	Youth-friendly services and a mobile phone application to promote adherence to pre-exposure prophylaxis among adolescent men who have sex with men and transgender women at-risk for HIV in Thailand: a randomized control trial	Songtaweesin WN, Kawichai S, Phanuphak N, Cressey TR, Wongharn P, Saisaengjan C, Chinbunchorn T, Janyam S, Linjongrat D, Puthanakit T; CE-PID - TRC Adolescent Study Team.	J Int AIDS Soc. 2020 Sep;23 Suppl 5(Suppl 5):e25564. doi: 10.1002/jia2.25564.	Songtaweesin WN	J Int AIDS Soc	2020	2020-09-02	PMC7459171		10.1002/jia2.25564	PrEP or prophylaxis		HIV
32874410	Prevention of mother-to-child transmission activities after one-off clinical mentorship training in selected health facilities, Zimbabwe: 2014-2018	Mandewo W, Muchuchuti C, Shoko O, Timire C, Takarinda KC, Harries AD, Tweya H, Tapera T, Nyathi S, Chadambuka A, Chimwaza A, Mahomva A.	Pan Afr Med J. 2020 Jul 1;36:146. doi: 10.11604/pamj.2020.36.146.19542. eCollection 2020.	Mandewo W	Pan Afr Med J	2020	2020-09-03	PMC7436647		10.11604/pamj.2020.36.146.19542		diagnosis	HIV
32889853	High nonnucleoside reverse transcriptase inhibitor resistance levels in HIV-1-infected Zambian mother-infant pairs	Bennett SJ, Chunda-Liyoka C, Poppe LK, Meinders K, Chileshe C, West JT, Wood C.	AIDS. 2020 Oct 1;34(12):1833-1842. doi: 10.1097/QAD.0000000000002614.	Bennett SJ	AIDS	2020	2020-09-05	PMC7856309	NIHMS1619088	10.1097/QAD.0000000000002614		sequencing	HIV
32909080	Longitudinal Viral Load Monitoring Using Home-Collected Dried Blood Spot Specimens of MSM Living with HIV: Results from a Feasibility Pilot Study	Teran RA, Sobieszczyk ME, Chiasson MA, Uhlemann AC, Weidler J, Shah JG, Chang JY, Otto C, Hirshfield S.	AIDS Behav. 2021 Mar;25(3):661-666. doi: 10.1007/s10461-020-03030-w.	Teran RA	AIDS Behav	2021	2020-09-10	PMC7480630		10.1007/s10461-020-03030-w		viral load	HIV
32915862	Hepatitis B virus drug resistance mutations in HIV/HBV co-infected children in Windhoek, Namibia	Tamandjou Tchuem CR, Brandt L, Nel ER, Cotton MF, Matthews P, Kaindjee-Tjituka F, Preiser W, Andersson MI.	PLoS One. 2020 Sep 11;15(9):e0238839. doi: 10.1371/journal.pone.0238839. eCollection 2020.	Tamandjou Tchuem CR	PLoS One	2020	2020-09-11	PMC7485811		10.1371/journal.pone.0238839		sequencing	HBV
32925712	High levels of HIV drug resistance among adults failing second-line antiretroviral therapy in Namibia	Jordan MR, Hamunime N, Bikinesi L, Sawadogo S, Agolory S, Shiningavamwe AN, Negussie T, Fisher-Walker CL, Raizes EG, Mutenda N, Hunter CJ, Dean N, Steegen K, Kana V, Carmona S, Yang C, Tang AM, Parkin N, Hong SY.	Medicine (Baltimore). 2020 Sep 11;99(37):e21661. doi: 10.1097/MD.0000000000021661.	Jordan MR	Medicine (Baltimore)	2020	2020-09-14	PMC7489739		10.1097/MD.0000000000021661		sequencing	HIV
32934914	Pooled testing: A tool to increase efficiency of infant HIV diagnosis and virological monitoring	Preiser W, van Zyl GU.	Afr J Lab Med. 2020 Aug 11;9(2):1035. doi: 10.4102/ajlm.v9i2.1035. eCollection 2020.	Preiser W	Afr J Lab Med	2020	2020-09-16	PMC7479369		10.4102/ajlm.v9i2.1035		diagnosis, viral load	HIV
[truncated: 519 more rows]

## Sheet: PSC 29
PMID	Title	Authors	Citation	First Author	Journal/Book	Publication Year	Create Date	PMCID	NIHMS ID	DOI	exclude reason	Purpose	Virus
[truncated: 39 more rows]
